# Supplementary material for: Assembling the genome of the African wild rice Oryza longistaminata by exploiting synteny in closely related Oryza species
Source: Commun Biol. 2018 Oct 5;1:162. doi: 10.1038/s42003-018-0171-y (PMC6173730; doi:10.1038/s42003-018-0171-y)
Supplement: Supplementary file 3 — Dataset 1 [file 42003_2018_171_MOESM3_ESM.xlsx]

## Sheet: Supplementary Dataset 1
		Supplementary Dataset 1: Analysis of evolutionary or functionally related genes.
		To assess the Ol genome and transcriptome assembly at the gene level the genes encoding key enzymes in the metabolism of gibberellic acid (A) and the SWEET (SUGARS WILL EVENTUALLY BE EXPORTED) gene family (B) were identified in the Ol genome. Comments described notable differences in the genes between both species.
		(A)
		Gene name	RAB-DB locus	length in Os (AA)	OL locus ID	length in Ol (AA)	% IDa	comment
		CPS	OS02G0278700	868	OL02G001116	818	99.2	OL02G001103 is an additional CPS with 99.57 % identity; possible local duplication at around 9.5 MB
		KS	OS04G0611800	757	OL04G002343	506	99.2	possibly additional N-terminal domain
		KO1a	OS06G0570600	300	OL06G001734	390	94.59	KO1a and KO2 are very similar, but KO1a appears to have lost the C-terminus of its P450 domain
		KO2	OS06G0569900	505	OL06G001735	510	82.38
		KAO	OS06G0110000	507	OL06G000060	448	99.33
		GA20ox1	OS03G0856700	373	OL03G003876	365	90.19
		GA20ox2 /SD1	OS01G0883800	323	OL01G003890	334	96.3	gene model is truncated because of low expression, correctly predicted by Megante
		GA20ox3	OS07G0169700	368	OL07G000440	368	97.83
		GA20ox4	OS05G0421900	409	OL05G001507	417	95.84
		GA3ox1	OS05G0178100	382	OL05G000519	385	98.17
		GA3ox2	OS01G0177400	371	OL01G000503	377	97.61
		GA2ox1	OS05G0158600	383	OL05G000422	447	98.71
		GA2ox2	OS01G0332200	371	OL01G001402	67	96.35
		GA2ox3	OS01G0757200	328	OL01G003091	384	98.17
		GA2ox4	OS05G0514600	243	OL05G002091	369	92.42
		GA2ox5	OS07G0103500	342	OL07G000024	283	88.57
		GA2ox6	OS04G0522500	359	OL04G001732	361	98.06
		GA2ox7	OS01G0209700	336	OL01T000714	332	97.32
		GA2ox8	OS05G0560900	354	OL05G002409	351	92.94
		GA2ox9	OS02G0630300	300	OL02G002308	362	97.19
		GA2ox10	OS05G0208550	360	OL05G000657	345	97.87
		GA2ox11	OS04G0407800	337	OL04G000979	383	97.92
		CYP714D1/EUI	OS05G0482400	578	OL05G001863	574	96.72
		CYP714B1/EUIL1	OS07G0681300	535	OL07G002539	539	96.85
		CYP714B2	OS03G0332100	533	OL03G001517	529	98.5
		CYP714C1/EUIL2	OS12G0118900	307	OL12G000135	201	60.2	both hits resolve to EUIL2, one is probably missing in OL
		CYP714C2/EUIL3	OS12G0119000	523	OL12G000135		98.01
		CYP714C3	OS11G0119200	492	OL11G000132	508	98.37	the best hit and most likely homolouge was found on chr11, not chr12
		(B)
		Gene name	RAP-DB locus	length in Os (AA)	OL locus ID	length in Ol (AA)	% IDa	comment
		SWEET1a	OS01G0881300	273	OL01G003873	271	98.54	OL01G003878 (98.18 % identity) is an additional hit; there is a local duplication at 33.6 Mb
		SWEET1b	OS05G0426000	261	OL05G001520	257	96.56
		SWEET2a	OS01G0541800	243	OL01G001832	244	100	OL01G001828 (99.59 % identity) is an additional hit; there seems to be a local duplication
		SWEET2b	OS01G0700100	230	OL01G002744	231	99.13
		SWEET3a	OS05G0214300	246	OL05G000686	247	97.32
		SWEET3b	OS01G0220700	252	OL01G000792	84	95.24	search by uniprot Q5NAZ9, hit length only 84; loci is correct but the annotated protein is short because expression is very low. use meg01G000634 gene model
		SWEET4	OS02G0301100	260	OL02G001220	349	99.62	also OL02G001210 with 99.23 % identity; possible duplication of chr02 Mb 10.9
		SWEET5	OS05G0588500	237	OL05G002604	240	95.42
		SWEET6a	OS01G0606000	259	OL01G002163	262	96.43	SWEET6a/b are very similar so they could not be easily resolved, also one OL loci seem to produce a truncated protein
		SWEET6b	OS01G0605700	254	OL01G002162	186	95.56
		SWEET7a	OS09G0254600	206	OL09G000186, OL09G000175, OL09G000163			there are a total of 3 SWEET-encoding loci in the right chromosomal region of chromosome 9 of OL that are very similar with respect to each other
		SWEET7b	OS09G0258700	223
		SWEET7d	OS09g0259200	181
		SWEET7e	OS09G0256650	99
		SWEET7c	OS12G0178500	210	OL12G000493	241	92.92
		Xa13/Os8N3/SWEET11	OS08G0535200	308	OL08G001842	310	98.07	OL08G001855 (97.75 % identity) is an additional hit; there might be a local duplication
		SWEET12	OS03G0347500	300	-	-	-	missing in Ol
		Xa25/SWEET13	OS12G0476200	297	OL12G001030	296	97.65
		Os11N3/SWEET14	OS11G0508600	304	OL11G001139	313	95.19
		SWEET15	OS02G0513100	320	OL02G001640	321	98.44
		SWEET16	OS03G0341300	255	OL03G001577	328	90.79
		a identy of the longest alignment in a BLASTP search
