# Supplementary material for: Assembling the genome of the African wild rice Oryza longistaminata by exploiting synteny in closely related Oryza species
Source: Commun Biol. 2018 Oct 5;1:162. doi: 10.1038/s42003-018-0171-y (PMC6173730; doi:10.1038/s42003-018-0171-y)
Supplement: Supplementary file 4 — Dataset 2 [file 42003_2018_171_MOESM4_ESM.xlsx]

## Sheet: Supplementary Dataset 2
	Supplementary Dataset 2: Gene expression in eight tissues.
	The expression from 34.389 loci in eight diverse tissues was quantified using the Ol genome as a reference. In short, RNAseq reads were aligned with stringtie and quantified using Rsubread. Gene expression was quantified as reads per kb of transcript length per million reads in the library (RPKM) using edgeR. Analyzed tissues are shown in Fig. S5. clust ID k = 14 show the assigned cluster using k…
	ID	leaf	root	SAM	tillerbud	rhztip	rhznode	rhzstage1	rhzstage2	clustID k = 14	Description	BIN code	BIN NAME	BIN Description
	OL01G000001	8.518	4.57	10.028	7.376	11.573	8.703	9.043	8.624	11	OL01G000001 Multicopper oxidase	10.8.99	cell wall.pectin*esterases.misc	(loc_os01g01030.1 : 1132.0) no description available & (at5g48450 : 740.0) Encodes a protein with two DUF26 domains and a signal peptide for secretion. The protein is transported to the apoplast when it is expressed as a GFP fusion protein.; SKU5 similar 3 (sks3); FUNCTIONS IN: oxidoreductase activity, copper ion binding; INVOLVED IN: oxidation reduction; LOCATED IN: plasma membrane; EXPRESSED IN…
	OL01G000002	4.452	9.362	3.334	5.461	2.992	3.931	5.98	4.552	3	OL01G000002 R3H domain	35.2	not assigned.unknown	(original description: R3H domain)
	OL01G000003	31.081	37.185	93.237	74.82	119.86	87.852	76.437	81.908	14	OL01G000003 40S ribosomal protein	29.2.1.2.1.5	protein.synthesis.ribosomal protein.eukaryotic.40S subunit.S5	(loc_os01g01060.2 : 224.0) no description available & (at2g37270 : 215.0) One of two genes encoding the ribosomal protein S5. Expressed at a lower level compared to ATRPS5A.; ribosomal protein 5B (RPS5B); FUNCTIONS IN: structural constituent of ribosome; INVOLVED IN: translation; LOCATED IN: in 7 components; EXPRESSED IN: fruit, cultured cell, pollen tube, leaf; EXPRESSED DURING: seedling growth;…
	OL01G000004	3.631	5.228	3.408	4.116	3.512	3.084	4.465	3.741	3	OL01G000004 Protein of unknown function (DUF1664)	35.2	not assigned.unknown	(loc_os01g01070.2 : 218.0) no description available & (at1g24265 : 88.2) Protein of unknown function (DUF1664); FUNCTIONS IN: molecular_function unknown; INVOLVED IN: biological_process unknown; LOCATED IN: endomembrane system; CONTAINS InterPro DOMAIN/s: Protein of unknown function DUF1664 (InterPro:IPR012458); BEST Arabidopsis thaliana protein match is: Protein of unknown function (DUF1664) (TA…
	OL01G000005	10.982	14.728	6.495	7.83	7.17	9.769	8.263	9.113	3	OL01G000005 Pyridoxal-dependent decarboxylase conserved domain	11.8.1	lipid metabolism.'exotics' (steroids, squalene etc).sphingolipids	(loc_os01g01080.1 : 1043.0) no description available & (q52rg7|sgpl_orysa : 1034.0) Sphingosine-1-phosphate lyase precursor (EC 4.1.2.27) (SP-lyase) (SPL) (Sphingosine-1-phosphate aldolase) - Oryza sativa (Rice) & (at1g27980 : 761.0) dihydrosphingosine phosphate lyase (DPL1); FUNCTIONS IN: pyridoxal phosphate binding, carboxy-lyase activity, catalytic activity; INVOLVED IN: sphingolipid catabolic…
	OL01G000006	3.743	2.312	2.84	3.141	2.254	2.134	3.032	2.769	11	OL01G000006 PPR repeat	35.1.5	not assigned.no ontology.pentatricopeptide (PPR) repeat-containing protein	(at3g02010 : 766.0) Pentatricopeptide repeat (PPR) superfamily protein; CONTAINS InterPro DOMAIN/s: Pentatricopeptide repeat (InterPro:IPR002885); BEST Arabidopsis thaliana protein match is: Tetratricopeptide repeat (TPR)-like superfamily protein (TAIR:AT2G27610.1); Has 47268 Blast hits to 13605 proteins in 263 species: Archae - 0; Bacteria - 2; Metazoa - 64; Fungi - 106; Plants - 46551; Viruses …
	OL01G000007	0	0	0	0	0	0	0	0	11	OL01G000007 Inherit from KOG: Snurportin 1	29.3.1	protein.targeting.nucleus	(loc_os01g01130.1 : 655.0) no description available & (at4g24880 : 479.0) unknown protein; Has 30201 Blast hits to 17322 proteins in 780 species: Archae - 12; Bacteria - 1396; Metazoa - 17338; Fungi - 3422; Plants - 5037; Viruses - 0; Other Eukaryotes - 2996 (source: NCBI BLink). & (gnl|cdd|38342 : 270.0) no description available & (reliability: 958.0) & (original description: Inherit from KOG: S…
	OL01G000008	17.721	13.833	16.844	12.176	13.157	7.719	12.644	11.815	11	OL01G000008 IG_FLMN	27.4	RNA.RNA binding	(loc_os01g01150.3 : 518.0) no description available & (at3g23900 : 294.0) RNA recognition motif (RRM)-containing protein; FUNCTIONS IN: zinc ion binding, nucleotide binding, nucleic acid binding; INVOLVED IN: biological_process unknown; LOCATED IN: cellular_component unknown; EXPRESSED IN: 23 plant structures; EXPRESSED DURING: 14 growth stages; CONTAINS InterPro DOMAIN/s: Zinc finger, CCCH-type …
	OL01G000009	3.26	2.26	2.626	2.881	2.683	1.842	2.324	2.932	11	OL01G000009 DnaJ domain	20.2.1	stress.abiotic.heat	(loc_os01g01160.1 : 269.0) no description available & (at4g13830 : 111.0) DnaJ-like protein (J20); nuclear gene; DNAJ-like 20 (J20); FUNCTIONS IN: heat shock protein binding; INVOLVED IN: protein folding, response to stress; LOCATED IN: nucleus; EXPRESSED IN: 23 plant structures; EXPRESSED DURING: 13 growth stages; CONTAINS InterPro DOMAIN/s: Molecular chaperone, heat shock protein, Hsp40, DnaJ (…
	OL01G000010	0.893	0.752	8.159	3.268	8.519	3.186	4.423	3.685	9	OL01G000010 function unknown	35.2	not assigned.unknown	(original description: function unknown)
	OL01G000011	21.147	6.039	7.818	23.712	8.036	27.069	20.662	20.876	11	OL01G000011 OL01T000011.01	35.2	not assigned.unknown	no hits & (original description: OL01T000011.01)
	OL01G000012	38.992	11.878	0.629	2.252	0.613	1.282	2.128	1.33	13	OL01G000012 Inherit from strNOG: thylakoid lumenal 17.9 kDa protein	35.1	not assigned.no ontology	(loc_os01g01280.1 : 313.0) no description available & (at4g24930 : 140.0) thylakoid lumenal 17.9 kDa protein, chloroplast; FUNCTIONS IN: molecular_function unknown; INVOLVED IN: biological_process unknown; LOCATED IN: thylakoid, thylakoid lumen, chloroplast thylakoid lumen, chloroplast; EXPRESSED IN: 22 plant structures; EXPRESSED DURING: 13 growth stages; Has 48 Blast hits to 48 proteins in 16 s…
	OL01G000013	4.203	0.158	0.045	0.014	0	0	0.02	0.084	8	OL01G000013 Histone-like transcription factor (CBF/NF-Y) and archaeal histone	27.3.16	RNA.regulation of transcription.CCAAT box binding factor family, HAP5	(loc_os01g01290.1 : 599.0) no description available & (at5g63470 : 94.0) nuclear factor Y, subunit C4 (NF-YC4); CONTAINS InterPro DOMAIN/s: Transcription factor CBF/NF-Y/archaeal histone (InterPro:IPR003958), Histone-fold (InterPro:IPR009072); BEST Arabidopsis thaliana protein match is: nuclear factor Y, subunit C1 (TAIR:AT3G48590.1); Has 1376 Blast hits to 1376 proteins in 227 species: Archae - …
	OL01G000014	10.686	18.811	12.815	15.77	11.879	10.001	15.118	15.969	3	OL01G000014 function unknown	35.2	not assigned.unknown	(loc_os01g01295.1 : 532.0) no description available & (at5g13100 : 353.0) unknown protein; Has 1807 Blast hits to 1807 proteins in 277 species: Archae - 0; Bacteria - 0; Metazoa - 736; Fungi - 347; Plants - 385; Viruses - 0; Other Eukaryotes - 339 (source: NCBI BLink). & (reliability: 706.0) & (original description: function unknown)
	OL01G000015	31.577	27.303	22.221	25.733	29.288	35.672	29.654	29.705	3	OL01G000015 Shikimate kinase	13.1.6.1.5	amino acid metabolism.synthesis.aromatic aa.chorismate.shikimate kinase	(loc_os01g01302.1 : 453.0) no description available & (at3g26900 : 161.0) shikimate kinase like 1 (SKL1); FUNCTIONS IN: shikimate kinase activity, ATP binding; INVOLVED IN: aromatic amino acid family biosynthetic process; LOCATED IN: chloroplast; EXPRESSED IN: 22 plant structures; EXPRESSED DURING: 14 growth stages; CONTAINS InterPro DOMAIN/s: Shikimate kinase (InterPro:IPR000623); BEST Arabidops…
	OL01G000016	11.013	14.885	12.875	14.944	12.927	8.829	13.289	14.21	11	OL01G000016 SNF2 family N-terminal domain	27.3.44	RNA.regulation of transcription.Chromatin Remodeling Factors	(loc_os01g01312.1 : 2138.0) no description available & (at2g18760 : 1342.0) chromatin remodeling 8 (CHR8); FUNCTIONS IN: helicase activity, DNA binding, ATP binding, nucleic acid binding; INVOLVED IN: DNA repair, response to gamma radiation; EXPRESSED IN: 15 plant structures; EXPRESSED DURING: 6 growth stages; CONTAINS InterPro DOMAIN/s: DEAD-like helicase, N-terminal (InterPro:IPR014001), DNA/RN…
	OL01G000017	214.546	2.56	20.809	8.847	21.553	12.508	12.647	10.401	8	OL01G000017 Snf7	27.3.71	RNA.regulation of transcription.SNF7	(loc_os01g01350.1 : 352.0) no description available & (at3g10640 : 290.0) VPS60.1; CONTAINS InterPro DOMAIN/s: Snf7 (InterPro:IPR005024); BEST Arabidopsis thaliana protein match is: SNF7 family protein (TAIR:AT5G04850.1); Has 35333 Blast hits to 34131 proteins in 2444 species: Archae - 798; Bacteria - 22429; Metazoa - 974; Fungi - 991; Plants - 531; Viruses - 0; Other Eukaryotes - 9610 (source: N…
	OL01G000018	1.349	0.073	0.125	0.314	0.071	0.149	0.586	0.375	11	OL01G000018 OL01T000018.01	35.2	not assigned.unknown	no hits & (original description: OL01T000018.01)
	OL01G000019	0	0	0	0	0	0	0	0	11	OL01G000019 Protein NRT1/ PTR FAMILY 8.1-like	34.13	transport.peptides and oligopeptides	(loc_os01g01360.1 : 895.0) no description available & (at5g13400 : 598.0) Major facilitator superfamily protein; FUNCTIONS IN: transporter activity; INVOLVED IN: oligopeptide transport; LOCATED IN: membrane; EXPRESSED IN: 21 plant structures; EXPRESSED DURING: 13 growth stages; CONTAINS InterPro DOMAIN/s: PTR2 family proton/oligopeptide symporter, conserved site (InterPro:IPR018456), Oligopeptide…
	OL01G000020	24.256	21.705	16.511	13.86	21.269	24.639	19.712	20.378	3	OL01G000020 Emopamil binding protein	17.3.1.2.5	hormone metabolism.brassinosteroid.synthesis-degradation.sterols.HYD1	(q9ftz2|ebp_orysa : 426.0) Probable 3-beta-hydroxysteroid-Delta(8),Delta(7)-isomerase (EC 5.3.3.5) (Cholestenol Delta-isomerase) (Delta(8)-Delta(7) sterol isomerase) (D8-D7 sterol isomerase) - Oryza sativa (Rice) & (loc_os01g01369.1 : 426.0) no description available & (gnl|cdd|86837 : 278.0) no description available & (at1g20050 : 230.0) C-8 sterol isomerase; HYDRA1 (HYD1); FUNCTIONS IN: C-8 ster…
	OL01G000021	1.518	0.694	1.576	1.529	1.512	0.949	1.479	1.43	11	OL01G000021 Inherit from KOG: integrator complex subunit 7	35.2	not assigned.unknown	no hits & (original description: Inherit from KOG: integrator complex subunit 7)
	OL01G000022	0.622	0.335	0.867	1.086	0.656	1.145	0.676	1.018	11	OL01G000022 OL01T000022.01	35.2	not assigned.unknown	no hits & (original description: OL01T000022.01)
	OL01G000023	0.158	0	0.977	0.918	0.624	0	0.856	0.903	11	OL01G000023 OL01T000023.01	35.2	not assigned.unknown	no hits & (original description: OL01T000023.01)
	OL01G000024	16.046	4.808	27.166	22.988	30.202	20.571	25.611	23.379	11	OL01G000024 function unknown	35.2	not assigned.unknown	(loc_os01g01390.4 : 642.0) no description available & (at1g76660 : 166.0) FUNCTIONS IN: molecular_function unknown; INVOLVED IN: biological_process unknown; LOCATED IN: plasma membrane; EXPRESSED IN: 22 plant structures; EXPRESSED DURING: 13 growth stages; BEST Arabidopsis thaliana protein match is: hydroxyproline-rich glycoprotein family protein (TAIR:AT5G52430.1); Has 353 Blast hits to 231 prot…
	OL01G000025	1.291	0.361	1.728	0.537	2.345	1.358	0.934	0.878	11	OL01G000025 Hypothetical protein	35.2	not assigned.unknown	no hits & (original description: Hypothetical protein)
	OL01G000026	9.208	4.377	15.227	13.24	11.996	8.883	12.554	12.927	11	OL01G000026 CLECT	30.2.27	signalling.receptor kinases.C-Lectin	(loc_os01g01410.1 : 964.0) no description available & (at1g52310 : 579.0) protein kinase family protein / C-type lectin domain-containing protein; FUNCTIONS IN: kinase activity; INVOLVED IN: protein amino acid phosphorylation; LOCATED IN: endomembrane system; EXPRESSED IN: 22 plant structures; EXPRESSED DURING: 13 growth stages; CONTAINS InterPro DOMAIN/s: C-type lectin (InterPro:IPR001304), Prot…
	OL01G000027	5.879	2.962	3.114	3.215	2.996	4.076	2.509	3.185	3	OL01G000027 RING	29.5.11.4.2	protein.degradation.ubiquitin.E3.RING	(loc_os01g01420.2 : 468.0) no description available & (at3g54360 : 284.0) zinc ion binding; FUNCTIONS IN: zinc ion binding; EXPRESSED IN: 23 plant structures; EXPRESSED DURING: 15 growth stages; CONTAINS InterPro DOMAIN/s: Zinc finger, RING-type, conserved site (InterPro:IPR017907), Zinc finger, RING-type (InterPro:IPR001841); Has 748 Blast hits to 691 proteins in 131 species: Archae - 16; Bacter…
	OL01G000028	0.225	0.121	0	0.131	0	0	0.061	0.184	11	OL01G000028 NAC transcription factor	27.3.27	RNA.regulation of transcription.NAC domain transcription factor family	(loc_os01g01430.1 : 374.0) no description available & (gnl|cdd|66085 : 220.0) no description available & (at3g15510 : 203.0) Note of caution: not to be confused with another protein (AtNAC6 locus AT5G39610) which on occasion has also been referred to as AtNAC2.; NAC domain containing protein 2 (NAC2); FUNCTIONS IN: sequence-specific DNA binding transcription factor activity; INVOLVED IN: multicel…
	OL01G000029	3.579	2.872	0.249	0.482	0.251	1.425	0.635	0.49	13	OL01G000029 Inherit from euNOG: Stress responsive protein	35.1.41	not assigned.no ontology.hydroxyproline rich proteins	(loc_os01g01450.1 : 373.0) no description available & (at2g39050 : 191.0) hydroxyproline-rich glycoprotein family protein; CONTAINS InterPro DOMAIN/s: Ricin B-related lectin (InterPro:IPR008997), Ricin B lectin (InterPro:IPR000772); Has 1708 Blast hits to 1449 proteins in 222 species: Archae - 0; Bacteria - 47; Metazoa - 514; Fungi - 386; Plants - 615; Viruses - 5; Other Eukaryotes - 141 (source:…
	OL01G000030	1.098	0.197	0.227	0.142	0.386	0.809	0.497	0.06	11	OL01G000030 OL01T000030.01	35.2	not assigned.unknown	no hits & (original description: OL01T000030.01)
	OL01G000031	0.447	0.182	0.209	0.156	0.178	0.155	0.206	0.193	11	OL01G000031 De-etiolated protein 1 Det1	33.99	development.unspecified	(loc_os01g01484.1 : 523.0) no description available & (at4g10180 : 366.0) Encodes a nuclear-localized protein that acts as a repressor of photomorphogenesis and may be involved in chromatin remodeling.; DE-ETIOLATED 1 (DET1); FUNCTIONS IN: catalytic activity; INVOLVED IN: DNA repair, negative regulation of photomorphogenesis; LOCATED IN: nucleus; EXPRESSED IN: 22 plant structures; EXPRESSED DURIN…
	OL01G000032	0	0	0	0	0	0	0	0	11	OL01G000032 OL01T000032.01	35.2	not assigned.unknown	no hits & (original description: OL01T000032.01)
	OL01G000033	0.461	0.341	1.148	2.227	1.073	0.616	1.092	1.272	11	OL01G000033 Pfam:Sas10_Utp3_C	35.1	not assigned.no ontology	(loc_os01g01510.1 : 996.0) no description available & (at2g43650 : 251.0) EMBRYO DEFECTIVE 2777 (EMB2777); FUNCTIONS IN: molecular_function unknown; INVOLVED IN: gene silencing; LOCATED IN: nucleus; EXPRESSED IN: 22 plant structures; EXPRESSED DURING: 12 growth stages; CONTAINS InterPro DOMAIN/s: Sas10/Utp3/C1D (InterPro:IPR007146), Something about silencing protein 10 (Sas10), C-terminal (InterP…
	OL01G000034	0.956	0.429	0.309	0.155	0.578	0.367	0.216	0.391	11	OL01G000034 Transferase family	20.1	stress.biotic	(loc_os01g01520.1 : 475.0) no description available & (at1g27620 : 244.0) HXXXD-type acyl-transferase family protein; FUNCTIONS IN: transferase activity, transferring acyl groups other than amino-acyl groups, transferase activity; INVOLVED IN: biological_process unknown; LOCATED IN: cellular_component unknown; EXPRESSED IN: synergid, pollen tube; CONTAINS InterPro DOMAIN/s: Transferase (InterPro:…
	OL01G000035	2.242	2.013	2.22	1.693	2.959	1.606	1.862	2.447	11	OL01G000035 Transferase family	20.1	stress.biotic	(loc_os01g01520.1 : 208.0) no description available & (at1g27620 : 98.2) HXXXD-type acyl-transferase family protein; FUNCTIONS IN: transferase activity, transferring acyl groups other than amino-acyl groups, transferase activity; INVOLVED IN: biological_process unknown; LOCATED IN: cellular_component unknown; EXPRESSED IN: synergid, pollen tube; CONTAINS InterPro DOMAIN/s: Transferase (InterPro:I…
	OL01G000036	2.044	1.384	3.818	3.764	3.307	3.706	4.187	4.822	11	OL01G000036 CDNA clone:002-119-A09, full insert sequence	35.2	not assigned.unknown	(original description: CDNA clone:002-119-A09, full insert sequence)
	OL01G000037	0.092	0	0.227	0.196	0.266	0.067	0	0.09	11	OL01G000037 Hypothetical protein	17.5.3	hormone metabolism.ethylene.induced-regulated-responsive-activated	(loc_os01g01600.1 : 595.0) no description available & (at1g27660 : 148.0) basic helix-loop-helix (bHLH) DNA-binding superfamily protein; FUNCTIONS IN: sequence-specific DNA binding transcription factor activity; INVOLVED IN: regulation of transcription; LOCATED IN: nucleus; CONTAINS InterPro DOMAIN/s: Helix-loop-helix DNA-binding domain (InterPro:IPR001092), Helix-loop-helix DNA-binding (InterPro…
	OL01G000038	1.753	0.393	1.358	0.85	0.964	0.538	0.992	0.837	11	OL01G000038 Iron-sulphur cluster biosynthesis	18.7	Co-factor and vitamine metabolism.iron-sulphur clusters	(loc_os01g01610.1 : 139.0) no description available & (at2g16710 : 125.0) Iron-sulphur cluster biosynthesis family protein; FUNCTIONS IN: iron-sulfur cluster binding, structural molecule activity; INVOLVED IN: iron-sulfur cluster assembly; EXPRESSED IN: 24 plant structures; EXPRESSED DURING: 15 growth stages; CONTAINS InterPro DOMAIN/s: FeS cluster insertion, C-terminal, conserved site (InterPro:…
	OL01G000039	7.038	6.22	1.235	0.747	3.241	3.442	1.319	2.595	3	OL01G000039 pfkB family carbohydrate kinase	3.5	minor CHO metabolism.others	(loc_os01g01620.1 : 723.0) no description available & (at1g19600 : 490.0) pfkB-like carbohydrate kinase family protein; FUNCTIONS IN: kinase activity; INVOLVED IN: D-ribose catabolic process; LOCATED IN: cellular_component unknown; EXPRESSED IN: 21 plant structures; EXPRESSED DURING: 13 growth stages; CONTAINS InterPro DOMAIN/s: Carbohydrate/purine kinase (InterPro:IPR011611); BEST Arabidopsis th…
	OL01G000040	31.39	32.57	14.807	19.802	19.876	31.956	22.255	26.357	3	OL01G000040 Protein RER1A	29.3.4.1	protein.targeting.secretory pathway.ER	(gnl|cdd|66892 : 281.0) no description available & (gnl|cdd|36901 : 276.0) no description available & (loc_os01g01640.1 : 250.0) no description available & (at4g39220 : 217.0) Key player of retrieval of ER membrane proteins; ATRER1A; CONTAINS InterPro DOMAIN/s: Retrieval of early ER protein Rer1 (InterPro:IPR004932); BEST Arabidopsis thaliana protein match is: endoplasmatic reticulum retrieval pr…
	OL01G000041	42.028	1.902	1.167	0.365	1.925	3.206	1.982	2.389	8	OL01G000041 NA	16.8.5.1	secondary metabolism.flavonoids.isoflavones.isoflavone reductase	(loc_os01g01650.1 : 598.0) no description available & (p52580|ifrh_maize : 383.0) Isoflavone reductase homolog IRL (EC 1.3.1.-) - Zea mays (Maize) & (at1g75290 : 311.0) encodes a protein whose sequence is similar to an isoflavone reductase; NAD(P)-binding Rossmann-fold superfamily protein; FUNCTIONS IN: oxidoreductase activity, acting on NADH or NADPH; INVOLVED IN: metabolic process; LOCATED IN: …
	OL01G000042	293.821	49.958	2.377	3.113	10.367	27.303	3.599	7.267	8	OL01G000042 NmrA-like family	16.8.5.1	secondary metabolism.flavonoids.isoflavones.isoflavone reductase	(loc_os01g01660.1 : 549.0) no description available & (p52580|ifrh_maize : 389.0) Isoflavone reductase homolog IRL (EC 1.3.1.-) - Zea mays (Maize) & (at1g75280 : 319.0) isoflavone reductase, putative, identical to SP:P52577 Isoflavone reductase homolog P3 (EC 1.3.1.-) {Arabidopsis thaliana}; contains Pfam profile PF02716: isoflavone reductase. Involved in response to oxidative stress.; NmrA-like …
	OL01G000043	0.06	0	0.093	0	0.079	0	0	0.098	11	OL01G000043 OL01T000043.01	35.2	not assigned.unknown	no hits & (original description: OL01T000043.01)
	OL01G000044	0	0	0	0	0	0	0	0	11	OL01G000044 Hypothetical protein	35.2	not assigned.unknown	(original description: Hypothetical protein)
	OL01G000045	4.817	5.19	0.351	0.33	0.897	2.713	0.231	0.371	13	OL01G000045 OL01T000045.01	35.2	not assigned.unknown	no hits & (original description: OL01T000045.01)
	OL01G000046	1.133	0.785	3.011	2.263	1.453	1.61	2.331	1.776	11	OL01G000046 FATC domain	29.4.1	protein.postranslational modification.kinase	(loc_os01g01689.2 : 439.0) no description available & (at3g48190 : 219.0) encodes a homolog of the human ATM gene, which is mutated in ataxia telangiectasia, a chromosome instability disorder. Characterization of mutants suggest a role in repairing DNA in response to ionizing radiation as well as during meiosis. The protein has kinase domains and shows kinase activity in orthologs. There is also …
	OL01G000047	1.881	3.213	5.048	4.183	3.592	1.903	4.389	3.118	11	OL01G000047 FATC domain	29.4.1	protein.postranslational modification.kinase	(loc_os01g01689.1 : 3664.0) no description available & (at3g48190 : 2366.0) encodes a homolog of the human ATM gene, which is mutated in ataxia telangiectasia, a chromosome instability disorder. Characterization of mutants suggest a role in repairing DNA in response to ionizing radiation as well as during meiosis. The protein has kinase domains and shows kinase activity in orthologs. There is als…
	OL01G000048	9.251	8.42	10.091	9.301	11.42	11.71	9.771	9.505	11	OL01G000048 RING	29.5.11.4.3.4	protein.degradation.ubiquitin.E3.SCF.RBX	(loc_os01g01700.1 : 187.0) no description available & (at5g20570 : 179.0) Encodes a ring-box 1 like protein and component of the SCF ubiquitinization complex mediating auxin responses. Forms a E3 ubiquitin ligase complex with CUL3A and At1g21780.1 a BTB domain protein.; RING-box 1 (RBX1); CONTAINS InterPro DOMAIN/s: Zinc finger, RING-type (InterPro:IPR001841); BEST Arabidopsis thaliana protein ma…
	OL01G000049	23.734	6.648	12.511	13.274	10.692	13.529	7.963	10.663	7	OL01G000049 1-deoxy-D-xylulose 5-phosphate reductoisomerase	16.1.1.2	secondary metabolism.isoprenoids.non-mevalonate pathway.DXR	(q8w250|dxr_orysa : 951.0) 1-deoxy-D-xylulose 5-phosphate reductoisomerase, chloroplast precursor (EC 1.1.1.267) (DXP reductoisomerase) (1-deoxyxylulose-5-phosphate reductoisomerase) (2-C-methyl-D-erythritol 4-phosphate synthase) - Oryza sativa (Rice) & (loc_os01g01710.1 : 951.0) no description available & (at5g62790 : 790.0) 1-Deoxy-d-xylulose 5-phosphate reductoisomerase (DXR) catalyzes the fir…
	OL01G000050	10.836	11.238	8.557	9.857	7.973	8.69	7.257	8.298	3	OL01G000050 Peroxisomal membrane anchor protein (Pex14p) conserved region	29.3.5	protein.targeting.peroxisomes	(loc_os01g01720.2 : 652.0) no description available & (at5g62810 : 124.0) mutant has a defect in the intracellular transport of thiolase from the cytosol to glyoxysomes (formerly known as ped2); peroxin 14 (PEX14); FUNCTIONS IN: protein transporter activity, protein binding; INVOLVED IN: peroxisome organization, protein targeting to peroxisome; LOCATED IN: cytosol, peroxisome, plasma membrane; EX…
	OL01G000051	8.652	2.624	9.025	10.414	9.806	9.746	12.542	9.177	11	OL01G000051 STYKc	29.4	protein.postranslational modification	(loc_os01g01740.1 : 646.0) no description available & (at1g62400 : 371.0) high leaf temperature 1 (HT1); CONTAINS InterPro DOMAIN/s: Protein kinase, catalytic domain (InterPro:IPR000719), Serine/threonine-protein kinase domain (InterPro:IPR002290), Tyrosine-protein kinase, catalytic domain (InterPro:IPR020635), Serine-threonine/tyrosine-protein kinase (InterPro:IPR001245), Protein kinase-like dom…
	OL01G000052	2.141	0.199	0.286	0.43	0.682	1.631	1.103	0.544	11	OL01G000052 RNA exonuclease 4	28.99	DNA.unspecified	(loc_os01g01770.1 : 516.0) no description available & (at5g40310 : 308.0) Exonuclease family protein; FUNCTIONS IN: zinc ion binding, exonuclease activity, nucleic acid binding; INVOLVED IN: biological_process unknown; LOCATED IN: intracellular; CONTAINS InterPro DOMAIN/s: Zinc finger, C2H2-like (InterPro:IPR015880), Exonuclease (InterPro:IPR006055), Polynucleotidyl transferase, ribonuclease H fo…
	OL01G000053	5.226	2.103	6.438	7.675	7.768	8	8.295	7.293	11	OL01G000053 Exostosin family	26.2	misc.UDP glucosyl and glucoronyl transferases	(loc_os01g01780.1 : 1021.0) no description available & (at4g16745 : 541.0) Exostosin family protein; FUNCTIONS IN: molecular_function unknown; INVOLVED IN: biological_process unknown; LOCATED IN: membrane; EXPRESSED IN: 11 plant structures; EXPRESSED DURING: L mature pollen stage, M germinated pollen stage, 4 anthesis, C globular stage, petal differentiation and expansion stage; CONTAINS InterPro…
	OL01G000054	25.259	15.245	14.999	16.745	11.909	11.672	13.971	13.462	3	OL01G000054 Domain of unknown function (DUF3506)	35.2	not assigned.unknown	(loc_os01g01790.1 : 400.0) no description available & (at1g27510 : 253.0) FUNCTIONS IN: DNA binding, nuclease activity; INVOLVED IN: response to singlet oxygen; LOCATED IN: thylakoid membrane; EXPRESSED IN: 22 plant structures; EXPRESSED DURING: 13 growth stages; CONTAINS InterPro DOMAIN/s: Protein of unknown function DUF3506 (InterPro:IPR021894), UvrB/UvrC protein (InterPro:IPR001943); BEST Arab…
	OL01G000055	10.939	5.046	3.899	4.292	4.237	3.815	4.221	4.919	3	OL01G000055 function unknown	35.2	not assigned.unknown	(loc_os01g01800.1 : 1308.0) no description available & (at5g23490 : 528.0) unknown protein; BEST Arabidopsis thaliana protein match is: unknown protein (TAIR:AT5G08440.1); Has 202 Blast hits to 197 proteins in 48 species: Archae - 0; Bacteria - 13; Metazoa - 25; Fungi - 9; Plants - 109; Viruses - 0; Other Eukaryotes - 46 (source: NCBI BLink). & (reliability: 1056.0) & (original description: funct…
	OL01G000056	8.563	7.953	9.578	10.501	10.567	8.457	11.262	11.224	11	OL01G000056 Prolyl oligopeptidase, N-terminal beta-propeller domain	29.5	protein.degradation	(loc_os01g01830.1 : 1571.0) no description available & (at1g76140 : 1142.0) Prolyl oligopeptidase family protein; FUNCTIONS IN: serine-type peptidase activity, serine-type endopeptidase activity; INVOLVED IN: proteolysis; LOCATED IN: chloroplast; EXPRESSED IN: 24 plant structures; EXPRESSED DURING: 15 growth stages; CONTAINS InterPro DOMAIN/s: Peptidase S9, prolyl oligopeptidase, catalytic domain…
	OL01G000057	31.11	49.19	35.376	68.049	20.636	31.872	24.744	42.106	3	OL01G000057 Helix-loop-helix DNA-binding domain	35.2	not assigned.unknown	(original description: Helix-loop-helix DNA-binding domain)
	OL01G000058	5.048	1.26	10.075	1.386	16.51	5.94	5.587	4.657	9	OL01G000058 Plant protein of unknown function (DUF936)	35.2	not assigned.unknown	(loc_os01g01890.1 : 369.0) no description available & (ipr010341 : 138.40356) Protein of unknown function DUF936, plant & (at1g23790 : 122.0) Plant protein of unknown function (DUF936); CONTAINS InterPro DOMAIN/s: Protein of unknown function DUF936, plant (InterPro:IPR010341); BEST Arabidopsis thaliana protein match is: Plant protein of unknown function (DUF936) (TAIR:AT1G70340.1); Has 265 Blast …
	OL01G000059	5.149	3.884	4.697	6.016	3.935	3.811	4.383	5.178	11	OL01G000059 HD domain	35.1	not assigned.no ontology	(loc_os01g01920.1 : 744.0) no description available & (at5g40270 : 486.0) HD domain-containing metal-dependent phosphohydrolase family protein; FUNCTIONS IN: catalytic activity; INVOLVED IN: biological_process unknown; LOCATED IN: cellular_component unknown; EXPRESSED IN: 24 plant structures; EXPRESSED DURING: 12 growth stages; CONTAINS InterPro DOMAIN/s: Metal-dependent phosphohydrolase, HD subd…
	OL01G000060	3.083	1.52	1.867	3.076	3.151	5.556	3.804	3.216	11	OL01G000060 OL01T000060.01	35.2	not assigned.unknown	(original description: OL01T000060.01)
	OL01G000061	37.735	32.368	35.308	33.686	36.502	25.308	37.514	35.867	11	OL01G000061 HDAC_interact	35.1.25	not assigned.no ontology.paired amphipathic helix repeat-containing protein	(loc_os01g01960.1 : 2342.0) no description available & (at1g24190 : 1082.0) Enhances AtERF7-mediated transcriptional repression. RNAi lines show ABA hypersensitivity. Interacts with ERF7 and HDA19.; SIN3-like 3 (SNL3); FUNCTIONS IN: transcription repressor activity; INVOLVED IN: negative regulation of transcription, regulation of transcription, DNA-dependent, response to abscisic acid stimulus; L…
	OL01G000062	5.298	2.032	3.404	2.831	2.611	2.995	2.528	2.114	11	OL01G000062 function unknown	35.2	not assigned.unknown	(original description: function unknown)
	OL01G000063	0.73	0.358	0	0.032	0	0.122	0	0	11	OL01G000063 EXS family	34.7	transport.phosphate	(loc_os01g02000.1 : 222.0) no description available & (at1g68740 : 84.3) Encodes PHO1;H1, a member of the PHO1 family. Involved in inorganic phosphate (Pi) transport and homeostasis. Complements pho1 mutation.; PHO1;H1; FUNCTIONS IN: molecular_function unknown; INVOLVED IN: cellular response to phosphate starvation, phosphate transport; LOCATED IN: integral to membrane; EXPRESSED IN: 24 plant str…
	OL01G000064	2.392	0.716	0.137	0	0	0.326	0	0	13	OL01G000064 EXS family	34.7	transport.phosphate	(loc_os01g02000.1 : 211.0) no description available & (at1g68740 : 147.0) Encodes PHO1;H1, a member of the PHO1 family. Involved in inorganic phosphate (Pi) transport and homeostasis. Complements pho1 mutation.; PHO1;H1; FUNCTIONS IN: molecular_function unknown; INVOLVED IN: cellular response to phosphate starvation, phosphate transport; LOCATED IN: integral to membrane; EXPRESSED IN: 24 plant st…
	OL01G000065	1.732	0.424	0.061	0.153	0	0.435	0	0	7	OL01G000065 Hypothetical protein	34.7	transport.phosphate	(loc_os01g02000.1 : 277.0) no description available & (at1g68740 : 226.0) Encodes PHO1;H1, a member of the PHO1 family. Involved in inorganic phosphate (Pi) transport and homeostasis. Complements pho1 mutation.; PHO1;H1; FUNCTIONS IN: molecular_function unknown; INVOLVED IN: cellular response to phosphate starvation, phosphate transport; LOCATED IN: integral to membrane; EXPRESSED IN: 24 plant st…
	OL01G000066	55.87	45.278	1.769	4.62	2.949	35.067	4.092	15.708	13	OL01G000066 function unknown	35.2	not assigned.unknown	no hits & (original description: function unknown)
	OL01G000067	14.21	25.889	12.586	18.674	11.903	25.438	14.129	20.129	3	OL01G000067 Thiolase, C-terminal domain	13.2.4.5	amino acid metabolism.degradation.branched chain group.isoleucine	(loc_os01g02020.1 : 707.0) no description available & (at5g47720 : 541.0) Thiolase family protein; FUNCTIONS IN: transferase activity, transferring acyl groups other than amino-acyl groups, acetyl-CoA C-acetyltransferase activity, catalytic activity; INVOLVED IN: metabolic process; LOCATED IN: cellular_component unknown; EXPRESSED IN: 19 plant structures; EXPRESSED DURING: 10 growth stages; CONTA…
	OL01G000068	22.585	11.303	26.568	41.647	30.491	61.441	50.188	43.858	14	OL01G000068 STYKc	30.2.22	signalling.receptor kinases.proline extensin like	(loc_os01g02040.1 : 498.0) no description available & (at1g68690 : 355.0) Protein kinase superfamily protein; FUNCTIONS IN: protein serine/threonine kinase activity, protein kinase activity, ATP binding; INVOLVED IN: protein amino acid phosphorylation; LOCATED IN: chloroplast; EXPRESSED IN: 13 plant structures; EXPRESSED DURING: LP.06 six leaves visible, LP.04 four leaves visible, 4 anthesis, pet…
	OL01G000069	1.446	0.554	4.125	1.736	4.549	6.586	3.016	2.288	9	OL01G000069 Phosphoenolpyruvate carboxylase	4.1.15	glycolysis.cytosolic branch.phospho-enol-pyruvate carboxylase (PEPC)	(loc_os01g02050.1 : 2033.0) no description available & (at1g68750 : 1449.0) Encodes one of four Arabidopsis phosphoenolpyruvate (PEP) carboxylase proteins. But, it is more similar to bacterial PEP carboxylase than plant PEP carboxylase. Efforts to express this enzyme and to demonstrate its enzymatic activity in E.coli failed.; phosphoenolpyruvate carboxylase 4 (PPC4); CONTAINS InterPro DOMAIN/s: …
	OL01G000070	18.752	0	15.805	5.65	19.041	14.953	10.086	6.354	11	OL01G000070 Leucine Rich Repeat	28.99	DNA.unspecified	(loc_os01g02060.2 : 640.0) no description available & (at1g68780 : 282.0) RNI-like superfamily protein; INVOLVED IN: signal transduction; LOCATED IN: endomembrane system; EXPRESSED IN: 18 plant structures; EXPRESSED DURING: 12 growth stages; CONTAINS InterPro DOMAIN/s: Leucine-rich repeat (InterPro:IPR001611); BEST Arabidopsis thaliana protein match is: Leucine-rich repeat (LRR) family protein (T…
	OL01G000071	2.11	0	0.817	0.293	0.332	0.925	0.068	0.123	7	OL01G000071 PPIases accelerate the folding of proteins. It catalyzes the cis-trans isomerization of proline imidic peptide bonds in oligopeptides (By similarity)	31.3.1	cell.cycle.peptidylprolyl isomerase	(loc_os01g02080.1 : 383.0) no description available & (at1g74070 : 245.0) Cyclophilin-like peptidyl-prolyl cis-trans isomerase family protein; FUNCTIONS IN: peptidyl-prolyl cis-trans isomerase activity; INVOLVED IN: protein folding; LOCATED IN: chloroplast thylakoid lumen, chloroplast; EXPRESSED IN: 20 plant structures; EXPRESSED DURING: 13 growth stages; CONTAINS InterPro DOMAIN/s: Cyclophilin-l…
	OL01G000072	0.602	0.545	0.585	0.551	0.575	0.499	0.55	0.568	11	OL01G000072 Pfam:DFDF	35.2	not assigned.unknown	(loc_os01g02090.1 : 626.0) no description available & (at1g26110 : 136.0) Encodes Decapping 5, required for mRNA decapping, P-body formation and translational repression during postembryonic development.; decapping 5 (DCP5); FUNCTIONS IN: molecular_function unknown; INVOLVED IN: negative regulation of translation, deadenylation-independent decapping of nuclear-transcribed mRNA, cytoplasmic mRNA p…
	OL01G000073	0	0	0	0	0	0	0	0	11	OL01G000073 Universal stress protein family	20.2.99	stress.abiotic.unspecified	(at1g48960 : 80.5) Adenine nucleotide alpha hydrolases-like superfamily protein; FUNCTIONS IN: molecular_function unknown; INVOLVED IN: response to stress; LOCATED IN: cellular_component unknown; EXPRESSED IN: 22 plant structures; EXPRESSED DURING: 13 growth stages; CONTAINS InterPro DOMAIN/s: UspA (InterPro:IPR006016), Rossmann-like alpha/beta/alpha sandwich fold (InterPro:IPR014729); BEST Arabi…
	OL01G000074	0	0	0	0	0	0	0	0	11	OL01G000074 ZnF_BED	35.2	not assigned.unknown	(original description: ZnF_BED)
	OL01G000075	0	0	0	0	0	0	0	0	11	OL01G000075 BHLH transcription factor	27.3.6	RNA.regulation of transcription.bHLH,Basic Helix-Loop-Helix family	(loc_os01g02110.1 : 385.0) no description available & (at1g66470 : 151.0) ROOT HAIR DEFECTIVE6 (RHD6); CONTAINS InterPro DOMAIN/s: Helix-loop-helix DNA-binding domain (InterPro:IPR001092), Helix-loop-helix DNA-binding (InterPro:IPR011598); BEST Arabidopsis thaliana protein match is: RHD SIX-LIKE 1 (TAIR:AT5G37800.1); Has 2452 Blast hits to 2438 proteins in 100 species: Archae - 0; Bacteria - 0; M…
	OL01G000076	0	0	0	0	0	0	0	0	11	OL01G000076 function unknown	35.2	not assigned.unknown	no hits & (original description: function unknown)
	OL01G000077	0	0	0	0	0	0	0	0	11	OL01G000077 Protein of unknown function (DUF1664)	35.2	not assigned.unknown	(loc_os01g02180.2 : 375.0) no description available & (gnl|cdd|71327 : 163.0) no description available & (at1g24265 : 115.0) Protein of unknown function (DUF1664); FUNCTIONS IN: molecular_function unknown; INVOLVED IN: biological_process unknown; LOCATED IN: endomembrane system; CONTAINS InterPro DOMAIN/s: Protein of unknown function DUF1664 (InterPro:IPR012458); BEST Arabidopsis thaliana protein…
	OL01G000078	0	0	0	0	0	0	0	0	11	OL01G000078 Probable aquaporin NIP-type isoform X2	34.19.3	transport.Major Intrinsic Proteins.NIP	(loc_os01g02190.1 : 340.0) no description available & (at5g37820 : 127.0) NOD26-like intrinsic protein 4;2 (NIP4;2); FUNCTIONS IN: water channel activity; INVOLVED IN: transport, transmembrane transport; LOCATED IN: integral to membrane, membrane; EXPRESSED IN: root, flower, cultured cell, leaf; CONTAINS InterPro DOMAIN/s: Major intrinsic protein, conserved site (InterPro:IPR022357), Aquaporin (I…
	OL01G000079	0	0	0	0	0	0	0	0	11	OL01G000079 Pfam:DUF634	35.1.3	not assigned.no ontology.armadillo/beta-catenin repeat family protein	(loc_os01g02200.1 : 506.0) no description available & (at3g03440 : 303.0) ARM repeat superfamily protein; FUNCTIONS IN: binding; INVOLVED IN: biological_process unknown; LOCATED IN: chloroplast; EXPRESSED IN: 18 plant structures; EXPRESSED DURING: 13 growth stages; CONTAINS InterPro DOMAIN/s: Armadillo-like helical (InterPro:IPR011989), Armadillo (InterPro:IPR000225), Armadillo-type fold (InterPr…
	OL01G000080	0	0	0	0	0	0	0	0	11	OL01G000080 THN	11.9.3.3	lipid metabolism.lipid degradation.lysophospholipases.glycerophosphodiester phosphodiesterase	(loc_os01g02300.1 : 508.0) no description available & (gnl|cdd|36401 : 102.0) no description available & (at5g24080 : 101.0) Protein kinase superfamily protein; FUNCTIONS IN: protein serine/threonine kinase activity, protein kinase activity, kinase activity, ATP binding; INVOLVED IN: protein amino acid phosphorylation; LOCATED IN: cellular_component unknown; EXPRESSED IN: sperm cell, stamen; EXPR…
	OL01G000081	0	0	0	0	0	0	0	0	11	OL01G000081 receptor-like protein kinase	11.9.3.3	lipid metabolism.lipid degradation.lysophospholipases.glycerophosphodiester phosphodiesterase	(loc_os01g02290.1 : 1261.0) no description available & (at5g38260 : 328.0) Protein kinase superfamily protein; FUNCTIONS IN: kinase activity; INVOLVED IN: protein amino acid phosphorylation; LOCATED IN: endomembrane system; CONTAINS InterPro DOMAIN/s: Protein kinase, ATP binding site (InterPro:IPR017441), Protein kinase, catalytic domain (InterPro:IPR000719), Serine-threonine/tyrosine-protein kin…
	OL01G000082	0	0	0	0	0	0	0	0	11	OL01G000082 receptor-like protein kinase	11.9.3.3	lipid metabolism.lipid degradation.lysophospholipases.glycerophosphodiester phosphodiesterase	(loc_os01g02320.1 : 1036.0) no description available & (at5g38280 : 298.0) putative receptor serine/threonine kinase PR5K (PR5K) mRNA, PR5-like receptor kinase; PR5-like receptor kinase (PR5K); FUNCTIONS IN: transmembrane receptor protein serine/threonine kinase activity, kinase activity; INVOLVED IN: response to fungus; LOCATED IN: endomembrane system; EXPRESSED IN: 6 plant structures; EXPRESSED…
	OL01G000083	0	0	0	0	0	0	0	0	11	OL01G000083 receptor-like protein kinase	11.9.3.3	lipid metabolism.lipid degradation.lysophospholipases.glycerophosphodiester phosphodiesterase	(loc_os01g02350.1 : 1407.0) no description available & (gnl|cdd|36401 : 288.0) no description available & (at1g66910 : 277.0) Protein kinase superfamily protein; FUNCTIONS IN: kinase activity; INVOLVED IN: protein amino acid phosphorylation; LOCATED IN: endomembrane system; CONTAINS InterPro DOMAIN/s: Protein kinase, ATP binding site (InterPro:IPR017441), Serine/threonine-protein kinase domain (I…
	OL01G000084	0	0	0	0	0	0	0	0	11	OL01G000084 protein kinase domain containing protein	11.9.3.3	lipid metabolism.lipid degradation.lysophospholipases.glycerophosphodiester phosphodiesterase	(loc_os01g02390.1 : 1052.0) no description available & (at1g66910 : 304.0) Protein kinase superfamily protein; FUNCTIONS IN: kinase activity; INVOLVED IN: protein amino acid phosphorylation; LOCATED IN: endomembrane system; CONTAINS InterPro DOMAIN/s: Protein kinase, ATP binding site (InterPro:IPR017441), Serine/threonine-protein kinase domain (InterPro:IPR002290), Serine-threonine/tyrosine-prote…
	OL01G000085	0	0	0	0	0	0	0	0	11	OL01G000085 Ser Thr receptor-like kinase	11.9.3.3	lipid metabolism.lipid degradation.lysophospholipases.glycerophosphodiester phosphodiesterase	(loc_os01g02400.1 : 1237.0) no description available & (at5g38280 : 323.0) putative receptor serine/threonine kinase PR5K (PR5K) mRNA, PR5-like receptor kinase; PR5-like receptor kinase (PR5K); FUNCTIONS IN: transmembrane receptor protein serine/threonine kinase activity, kinase activity; INVOLVED IN: response to fungus; LOCATED IN: endomembrane system; EXPRESSED IN: 6 plant structures; EXPRESSED…
	OL01G000086	0	0	0	0	0	0	0	0	11	OL01G000086 Allows the formation of correctly charged Gln-tRNA(Gln) through the transamidation of misacylated Glu-tRNA(Gln) in the mitochondria. The reaction takes place in the presence of glutamine and ATP through an activated gamma-phospho-Glu-tRNA(Gln) (By similarity)	35.2	not assigned.unknown	no hits & (original description: Allows the formation of correctly charged Gln-tRNA(Gln) through the transamidation of misacylated Glu-tRNA(Gln) in the mitochondria. The reaction takes place in the presence of glutamine and ATP through an activated gamma-phospho-Glu-tRNA(Gln) (By similarity))
	OL01G000087	0	0	0	0	0	0	0	0	11	OL01G000087 Hypothetical protein	31.3.1	cell.cycle.peptidylprolyl isomerase	(loc_os01g02080.1 : 159.0) no description available & (at1g74070 : 92.8) Cyclophilin-like peptidyl-prolyl cis-trans isomerase family protein; FUNCTIONS IN: peptidyl-prolyl cis-trans isomerase activity; INVOLVED IN: protein folding; LOCATED IN: chloroplast thylakoid lumen, chloroplast; EXPRESSED IN: 20 plant structures; EXPRESSED DURING: 13 growth stages; CONTAINS InterPro DOMAIN/s: Cyclophilin-li…
	OL01G000088	1.133	1.441	0.049	0.305	0.208	0.406	0.427	0.309	3	OL01G000088 Universal stress protein family	20.2.99	stress.abiotic.unspecified	(at1g48960 : 80.5) Adenine nucleotide alpha hydrolases-like superfamily protein; FUNCTIONS IN: molecular_function unknown; INVOLVED IN: response to stress; LOCATED IN: cellular_component unknown; EXPRESSED IN: 22 plant structures; EXPRESSED DURING: 13 growth stages; CONTAINS InterPro DOMAIN/s: UspA (InterPro:IPR006016), Rossmann-like alpha/beta/alpha sandwich fold (InterPro:IPR014729); BEST Arabi…
	OL01G000089	1.034	0.341	0.866	0.553	0.696	0.738	0.688	0.794	11	OL01G000089 ZnF_BED	28.1.1.4	DNA.synthesis/chromatin structure.retrotransposon/transposase.hat-like transposase	(loc_os01g02100.2 : 1300.0) no description available & (at1g18560 : 584.0) BED zinc finger ;hAT family dimerisation domain; FUNCTIONS IN: protein dimerization activity, DNA binding; INVOLVED IN: biological_process unknown; LOCATED IN: cellular_component unknown; EXPRESSED IN: 16 plant structures; EXPRESSED DURING: 6 growth stages; CONTAINS InterPro DOMAIN/s: HAT dimerisation (InterPro:IPR008906),…
	OL01G000090	0	0	0	0	0	0	0	0	11	OL01G000090 BHLH transcription factor	27.3.6	RNA.regulation of transcription.bHLH,Basic Helix-Loop-Helix family	(loc_os01g02110.1 : 304.0) no description available & (at1g66470 : 98.6) ROOT HAIR DEFECTIVE6 (RHD6); CONTAINS InterPro DOMAIN/s: Helix-loop-helix DNA-binding domain (InterPro:IPR001092), Helix-loop-helix DNA-binding (InterPro:IPR011598); BEST Arabidopsis thaliana protein match is: RHD SIX-LIKE 1 (TAIR:AT5G37800.1); Has 2452 Blast hits to 2438 proteins in 100 species: Archae - 0; Bacteria - 0; Me…
	OL01G000091	0	0	0	0.024	0	0	0	0	11	OL01G000091 Terminal flower 1	33.99	development.unspecified	(loc_os01g02120.1 : 189.0) no description available & (gnl|cdd|38556 : 131.0) no description available & (at1g18100 : 115.0) Encodes a member of the FT and TFL1 family of phosphatidylethanolamine-binding proteins. It is expressed in seeds and up-regulated in response to ABA. Loss of function mutants show decreased rate of germination in the presence of ABA. ABA dependent regulation is mediated by…
	OL01G000092	0	0	0	0	0	0	0	0	11	OL01G000092 Hypothetical protein	35.2	not assigned.unknown	(original description: Hypothetical protein)
	OL01G000093	45.15	6.685	1.775	12.876	2.268	24.958	11.411	10.783	7	OL01G000093 Hypothetical protein	35.2	not assigned.unknown	no hits & (original description: Hypothetical protein)
	OL01G000094	17.787	2.022	0.174	2.185	0.792	5.39	4.996	4.485	7	OL01G000094 SKIP interacting protein 34	35.2	not assigned.unknown	no hits & (original description: SKIP interacting protein 34)
	OL01G000095	0.086	0	0	0	0	0	0	0	11	OL01G000095 OL01T000095.01	35.2	not assigned.unknown	no hits & (original description: OL01T000095.01)
	OL01G000096	0	0	0	0	0	0	0	0	11	OL01G000096 OL01T000096.01	35.2	not assigned.unknown	no hits & (original description: OL01T000096.01)
	OL01G000097	0	0	0	0	0	0	0	0	11	OL01G000097 Hypothetical protein	35.2	not assigned.unknown	no hits & (original description: Hypothetical protein)
	OL01G000098	0	0	0.027	0.033	0	0.063	0.047	0.028	11	OL01G000098 OL01T000098.01	35.2	not assigned.unknown	no hits & (original description: OL01T000098.01)
	OL01G000099	0	0	0	0	0	0	0	0	11	OL01G000099 Hypothetical protein	35.2	not assigned.unknown	(loc_os01g02170.2 : 471.0) no description available & (at1g18850 : 162.0) unknown protein; FUNCTIONS IN: molecular_function unknown; INVOLVED IN: biological_process unknown; LOCATED IN: nucleolus; EXPRESSED IN: 22 plant structures; EXPRESSED DURING: 13 growth stages; Has 40 Blast hits to 40 proteins in 13 species: Archae - 0; Bacteria - 0; Metazoa - 0; Fungi - 0; Plants - 40; Viruses - 0; Other E…
	OL01G000100	0.632	0.875	1.413	2.698	1.215	0.831	0.907	0.961	11	OL01G000100 Protein of unknown function (DUF1664)	35.2	not assigned.unknown	(loc_os01g02180.2 : 375.0) no description available & (gnl|cdd|71327 : 163.0) no description available & (at1g24265 : 115.0) Protein of unknown function (DUF1664); FUNCTIONS IN: molecular_function unknown; INVOLVED IN: biological_process unknown; LOCATED IN: endomembrane system; CONTAINS InterPro DOMAIN/s: Protein of unknown function DUF1664 (InterPro:IPR012458); BEST Arabidopsis thaliana protein…
	OL01G000101	0	0	0	0	0	0	0	0	11	OL01G000101 Probable aquaporin NIP-type isoform X2	34.19.3	transport.Major Intrinsic Proteins.NIP	(loc_os01g02190.1 : 340.0) no description available & (at5g37820 : 127.0) NOD26-like intrinsic protein 4;2 (NIP4;2); FUNCTIONS IN: water channel activity; INVOLVED IN: transport, transmembrane transport; LOCATED IN: integral to membrane, membrane; EXPRESSED IN: root, flower, cultured cell, leaf; CONTAINS InterPro DOMAIN/s: Major intrinsic protein, conserved site (InterPro:IPR022357), Aquaporin (I…
	OL01G000102	2.1	3.116	0.331	0.725	0.329	1.213	0.846	0.656	3	OL01G000102 Pfam:DUF634	35.1.3	not assigned.no ontology.armadillo/beta-catenin repeat family protein	(loc_os01g02200.1 : 499.0) no description available & (at3g03440 : 299.0) ARM repeat superfamily protein; FUNCTIONS IN: binding; INVOLVED IN: biological_process unknown; LOCATED IN: chloroplast; EXPRESSED IN: 18 plant structures; EXPRESSED DURING: 13 growth stages; CONTAINS InterPro DOMAIN/s: Armadillo-like helical (InterPro:IPR011989), Armadillo (InterPro:IPR000225), Armadillo-type fold (InterPr…
	OL01G000103	0	0.255	0.073	0.046	0.125	0.052	0.051	0.124	11	OL01G000103 STYKc	11.9.3.3	lipid metabolism.lipid degradation.lysophospholipases.glycerophosphodiester phosphodiesterase	(loc_os01g02300.1 : 1372.0) no description available & (at1g66910 : 306.0) Protein kinase superfamily protein; FUNCTIONS IN: kinase activity; INVOLVED IN: protein amino acid phosphorylation; LOCATED IN: endomembrane system; CONTAINS InterPro DOMAIN/s: Protein kinase, ATP binding site (InterPro:IPR017441), Serine/threonine-protein kinase domain (InterPro:IPR002290), Serine-threonine/tyrosine-prote…
	OL01G000104	0	0	0	0	0	0	0	0	11	OL01G000104 receptor-like protein kinase	11.9.3.3	lipid metabolism.lipid degradation.lysophospholipases.glycerophosphodiester phosphodiesterase	(loc_os01g02290.1 : 1236.0) no description available & (at1g66980 : 326.0) Encodes SNC4 (suppressor of npr1-1, constitutive 4), an atypical receptor-like kinase with two predicted extracellular glycerophosphoryl diester phosphodiesterase domains.; suppressor of npr1-1 constitutive 4 (SNC4); CONTAINS InterPro DOMAIN/s: Protein kinase, ATP binding site (InterPro:IPR017441), Serine/threonine-protein…
	OL01G000105	0.311	1.398	0.027	0	0.091	0	0.047	0.057	3	OL01G000105 Receptor serine/threonine kinase PR5K	29.4	protein.postranslational modification	(loc_os01g02310.1 : 1047.0) no description available & (gnl|cdd|36401 : 335.0) no description available & (at4g32300 : 329.0) S-domain-2 5 (SD2-5); FUNCTIONS IN: carbohydrate binding, protein kinase activity, kinase activity; INVOLVED IN: protein amino acid autophosphorylation; LOCATED IN: plasma membrane; EXPRESSED IN: 25 plant structures; EXPRESSED DURING: 15 growth stages; CONTAINS InterPro DO…
	OL01G000106	0.437	0.718	1.223	1.284	0.76	0.687	1.188	1.336	11	OL01G000106 receptor-like protein kinase	11.9.3.3	lipid metabolism.lipid degradation.lysophospholipases.glycerophosphodiester phosphodiesterase	(loc_os01g02350.1 : 1030.0) no description available & (gnl|cdd|36401 : 285.0) no description available & (at5g38280 : 280.0) putative receptor serine/threonine kinase PR5K (PR5K) mRNA, PR5-like receptor kinase; PR5-like receptor kinase (PR5K); FUNCTIONS IN: transmembrane receptor protein serine/threonine kinase activity, kinase activity; INVOLVED IN: response to fungus; LOCATED IN: endomembrane …
	OL01G000107	6.788	0.079	2.55	1.754	2.404	1.001	1.956	1.684	7	OL01G000107 Ser Thr receptor-like kinase	35.2	not assigned.unknown	(original description: Ser Thr receptor-like kinase)
	OL01G000108	6.945	0.911	3.846	4.332	2.403	1.305	3.349	3.495	11	OL01G000108 protein kinase domain containing protein	11.9.3.3	lipid metabolism.lipid degradation.lysophospholipases.glycerophosphodiester phosphodiesterase	(loc_os01g02570.1 : 1329.0) no description available & (at5g38260 : 325.0) Protein kinase superfamily protein; FUNCTIONS IN: kinase activity; INVOLVED IN: protein amino acid phosphorylation; LOCATED IN: endomembrane system; CONTAINS InterPro DOMAIN/s: Protein kinase, ATP binding site (InterPro:IPR017441), Protein kinase, catalytic domain (InterPro:IPR000719), Serine-threonine/tyrosine-protein kin…
	OL01G000109	2.365	0.069	3.845	2.271	3.834	1.231	3.108	2.273	11	OL01G000109 protein kinase domain containing protein	11.9.3.3	lipid metabolism.lipid degradation.lysophospholipases.glycerophosphodiester phosphodiesterase	(loc_os01g02580.1 : 754.0) no description available & (at1g66980 : 310.0) Encodes SNC4 (suppressor of npr1-1, constitutive 4), an atypical receptor-like kinase with two predicted extracellular glycerophosphoryl diester phosphodiesterase domains.; suppressor of npr1-1 constitutive 4 (SNC4); CONTAINS InterPro DOMAIN/s: Protein kinase, ATP binding site (InterPro:IPR017441), Serine/threonine-protein …
	OL01G000110	1.238	0	0.24	0.3	0.408	0	0.841	1.013	11	OL01G000110 OL01T000110.01	35.2	not assigned.unknown	no hits & (original description: OL01T000110.01)
	OL01G000111	3.688	2.82	4.444	3.814	3.426	2.297	3.547	3.337	11	OL01G000111 STYKc	11.9.3.3	lipid metabolism.lipid degradation.lysophospholipases.glycerophosphodiester phosphodiesterase	(loc_os01g02680.1 : 707.0) no description available & (at1g67000 : 307.0) Protein kinase superfamily protein; FUNCTIONS IN: protein serine/threonine kinase activity, protein kinase activity, kinase activity, ATP binding; INVOLVED IN: protein amino acid phosphorylation; LOCATED IN: endomembrane system; EXPRESSED IN: stem; CONTAINS InterPro DOMAIN/s: Protein kinase, ATP binding site (InterPro:IPR01…
	OL01G000112	0	0	0	0	0	0	0	0	11	OL01G000112 Rust resistance kinase Lr10-like	11.9.3.3	lipid metabolism.lipid degradation.lysophospholipases.glycerophosphodiester phosphodiesterase	(loc_os01g02600.1 : 727.0) no description available & (at5g38280 : 277.0) putative receptor serine/threonine kinase PR5K (PR5K) mRNA, PR5-like receptor kinase; PR5-like receptor kinase (PR5K); FUNCTIONS IN: transmembrane receptor protein serine/threonine kinase activity, kinase activity; INVOLVED IN: response to fungus; LOCATED IN: endomembrane system; EXPRESSED IN: 6 plant structures; EXPRESSED …
	OL01G000113	0	0	0	0	0	0	0	0	11	OL01G000113 OL01T000113.01	35.2	not assigned.unknown	no hits & (original description: OL01T000113.01)
	OL01G000114	0	0	0	0	0	0	0	0	11	OL01G000114 Hypothetical protein	35.2	not assigned.unknown	no hits & (original description: Hypothetical protein)
	OL01G000115	0	0	0	0	0	0	0	0	11	OL01G000115 OL01T000115.01	35.2	not assigned.unknown	no hits & (original description: OL01T000115.01)
	OL01G000116	1.519	1.493	2.569	2.316	2.194	1.349	2.076	2.297	11	OL01G000116 STYKc	11.9.3.3	lipid metabolism.lipid degradation.lysophospholipases.glycerophosphodiester phosphodiesterase	(loc_os01g02800.1 : 984.0) no description available & (at5g38260 : 305.0) Protein kinase superfamily protein; FUNCTIONS IN: kinase activity; INVOLVED IN: protein amino acid phosphorylation; LOCATED IN: endomembrane system; CONTAINS InterPro DOMAIN/s: Protein kinase, ATP binding site (InterPro:IPR017441), Protein kinase, catalytic domain (InterPro:IPR000719), Serine-threonine/tyrosine-protein kina…
	OL01G000117	0.68	0.648	0.804	0.75	0.758	0.316	0.723	0.711	11	OL01G000117 STYKc	11.9.3.3	lipid metabolism.lipid degradation.lysophospholipases.glycerophosphodiester phosphodiesterase	(loc_os01g02800.1 : 1035.0) no description available & (at1g66980 : 307.0) Encodes SNC4 (suppressor of npr1-1, constitutive 4), an atypical receptor-like kinase with two predicted extracellular glycerophosphoryl diester phosphodiesterase domains.; suppressor of npr1-1 constitutive 4 (SNC4); CONTAINS InterPro DOMAIN/s: Protein kinase, ATP binding site (InterPro:IPR017441), Serine/threonine-protein…
	OL01G000118	0	0	0	0	0	0	0	0	11	OL01G000118 STYKc	11.9.3.3	lipid metabolism.lipid degradation.lysophospholipases.glycerophosphodiester phosphodiesterase	(loc_os01g02800.1 : 598.0) no description available & (at1g66980 : 278.0) Encodes SNC4 (suppressor of npr1-1, constitutive 4), an atypical receptor-like kinase with two predicted extracellular glycerophosphoryl diester phosphodiesterase domains.; suppressor of npr1-1 constitutive 4 (SNC4); CONTAINS InterPro DOMAIN/s: Protein kinase, ATP binding site (InterPro:IPR017441), Serine/threonine-protein …
	OL01G000119	0	0	0	0	0	0	0	0	11	OL01G000119 receptor-like kinase	11.9.3.3	lipid metabolism.lipid degradation.lysophospholipases.glycerophosphodiester phosphodiesterase	(loc_os01g02840.1 : 871.0) no description available & (at1g70250 : 331.0) Encodes a Protease inhibitor/seed storage/LTP family protein; receptor serine/threonine kinase, putative; FUNCTIONS IN: protein serine/threonine kinase activity, transmembrane receptor protein serine/threonine kinase activity, protein kinase activity, ATP binding; INVOLVED IN: protein amino acid phosphorylation; LOCATED IN:…
	OL01G000120	2.502	1.826	0.848	1.012	1.032	0.096	1.062	1.11	3	OL01G000120 STYKc	35.2	not assigned.unknown	(original description: STYKc)
	OL01G000121	0.984	0.294	1.016	0.318	0.289	0	0.297	0.716	11	OL01G000121 Spt20 family	35.2	not assigned.unknown	(original description: Spt20 family)
	OL01G000122	39.617	0.536	2.038	3.271	1.426	3.221	1.97	3.341	8	OL01G000122 EamA-like transporter family	33.99	development.unspecified	(loc_os01g02870.1 : 622.0) no description available & (at3g18200 : 381.0) nodulin MtN21 /EamA-like transporter family protein; FUNCTIONS IN: molecular_function unknown; LOCATED IN: endomembrane system, membrane; EXPRESSED IN: root; CONTAINS InterPro DOMAIN/s: Protein of unknown function DUF6, transmembrane (InterPro:IPR000620); BEST Arabidopsis thaliana protein match is: Walls Are Thin 1 (TAIR:AT…
	OL01G000123	18.126	27.43	25.979	25.656	41.51	52.158	31.097	40.857	14	OL01G000123 fructose-bisphosphate aldolase	1.3.6	PS.calvin cycle.aldolase	(loc_os01g02880.1 : 716.0) no description available & (at2g01140 : 625.0) Aldolase superfamily protein; FUNCTIONS IN: fructose-bisphosphate aldolase activity; INVOLVED IN: response to oxidative stress, response to cadmium ion, pentose-phosphate shunt; LOCATED IN: mitochondrion, chloroplast, plastoglobule; EXPRESSED IN: 25 plant structures; EXPRESSED DURING: 15 growth stages; CONTAINS InterPro DOM…
	OL01G000124	12.288	6.792	15.782	14.606	14.566	8.158	12.798	14.778	11	OL01G000124 Pfam:DUF1605	28.1	DNA.synthesis/chromatin structure	(at1g48650 : 1531.0) DEA(D/H)-box RNA helicase family protein; FUNCTIONS IN: in 6 functions; LOCATED IN: intracellular; EXPRESSED IN: 23 plant structures; EXPRESSED DURING: 13 growth stages; CONTAINS InterPro DOMAIN/s: Helicase-associated domain (InterPro:IPR007502), DNA/RNA helicase, DEAD/DEAH box type, N-terminal (InterPro:IPR011545), Double-stranded RNA-binding (InterPro:IPR001159), Domain of …
	OL01G000125	1.975	0.965	14.145	18.589	14.984	11.068	15.752	16.178	9	OL01G000125 Phosphatidyl serine synthase	11.3	lipid metabolism.Phospholipid synthesis	(loc_os01g02890.1 : 744.0) no description available & (at1g15110 : 647.0) phosphatidyl serine synthase family protein; FUNCTIONS IN: CDP-diacylglycerol-serine O-phosphatidyltransferase activity; INVOLVED IN: phosphatidylserine biosynthetic process; LOCATED IN: cellular_component unknown; EXPRESSED IN: 17 plant structures; EXPRESSED DURING: 7 growth stages; CONTAINS InterPro DOMAIN/s: Phosphatidyl…
	OL01G000126	21.334	42.642	0.308	2.068	0.865	4.959	2.004	7.15	13	OL01G000126 Protein of unknown function (DUF563)	35.2	not assigned.unknown	(loc_os01g02900.2 : 833.0) no description available & (at3g18170 : 289.0) Glycosyltransferase family 61 protein; FUNCTIONS IN: transferase activity, transferring glycosyl groups; INVOLVED IN: biological_process unknown; LOCATED IN: cellular_component unknown; EXPRESSED IN: 8 plant structures; EXPRESSED DURING: petal differentiation and expansion stage; CONTAINS InterPro DOMAIN/s: Glycosyltransfer…
	OL01G000127	0.944	1.484	0.93	1.012	2.311	2.101	1.069	2.931	11	OL01G000127 Protein of unknown function (DUF563)	35.2	not assigned.unknown	(loc_os01g02910.1 : 380.0) no description available & (at3g18180 : 170.0) Glycosyltransferase family 61 protein; FUNCTIONS IN: transferase activity, transferring glycosyl groups; INVOLVED IN: biological_process unknown; LOCATED IN: cellular_component unknown; CONTAINS InterPro DOMAIN/s: Glycosyltransferase AER61, uncharacterised (InterPro:IPR007657); BEST Arabidopsis thaliana protein match is: Gl…
	OL01G000128	1.417	12.101	0.019	0.21	0	0.487	0.294	1.16	4	OL01G000128 Protein of unknown function (DUF563)	35.2	not assigned.unknown	(loc_os01g02920.1 : 935.0) no description available & (gnl|cdd|68160 : 330.0) no description available & (at3g18180 : 299.0) Glycosyltransferase family 61 protein; FUNCTIONS IN: transferase activity, transferring glycosyl groups; INVOLVED IN: biological_process unknown; LOCATED IN: cellular_component unknown; CONTAINS InterPro DOMAIN/s: Glycosyltransferase AER61, uncharacterised (InterPro:IPR0076…
	OL01G000129	0	0	0	0	0	0	0	0	11	OL01G000129 Protein of unknown function (DUF563)	35.2	not assigned.unknown	(loc_os01g02920.1 : 770.0) no description available & (gnl|cdd|68160 : 325.0) no description available & (at3g18180 : 298.0) Glycosyltransferase family 61 protein; FUNCTIONS IN: transferase activity, transferring glycosyl groups; INVOLVED IN: biological_process unknown; LOCATED IN: cellular_component unknown; CONTAINS InterPro DOMAIN/s: Glycosyltransferase AER61, uncharacterised (InterPro:IPR0076…
	OL01G000130	0.527	7.567	0	0.17	0	0.647	0	2.012	5	OL01G000130 OL01T000130.01	35.2	not assigned.unknown	no hits & (original description: OL01T000130.01)
	OL01G000131	0	2.519	0	0.101	0	0.064	0	0.283	4	OL01G000131 Protein of unknown function (DUF563)	35.2	not assigned.unknown	(original description: Protein of unknown function (DUF563))
	OL01G000132	23.969	126.926	34.211	92.218	45.638	136.688	92.772	94.857	12	OL01G000132 Protein of unknown function (DUF563)	35.2	not assigned.unknown	(loc_os01g02940.4 : 1054.0) no description available & (at3g18180 : 253.0) Glycosyltransferase family 61 protein; FUNCTIONS IN: transferase activity, transferring glycosyl groups; INVOLVED IN: biological_process unknown; LOCATED IN: cellular_component unknown; CONTAINS InterPro DOMAIN/s: Glycosyltransferase AER61, uncharacterised (InterPro:IPR007657); BEST Arabidopsis thaliana protein match is: G…
	OL01G000133	0.074	0.297	0.057	1.822	0.049	4.203	2.75	2.411	11	OL01G000133 Protein of unknown function (DUF1618)	35.2	not assigned.unknown	(original description: Protein of unknown function (DUF1618))
	OL01G000134	0.13	0.873	0.101	1.636	0.685	6.807	2.819	1.486	6	OL01G000134 Inherit from lilNOG: expressed protein	35.2	not assigned.unknown	(original description: Inherit from lilNOG: expressed protein)
	OL01G000135	0.126	0.097	0.049	0.044	0.048	0.083	0.098	0.066	11	OL01G000135 Glycosyltransferase family 61 protein	35.2	not assigned.unknown	(loc_os02g04250.1 : 276.0) no description available & (at3g18180 : 233.0) Glycosyltransferase family 61 protein; FUNCTIONS IN: transferase activity, transferring glycosyl groups; INVOLVED IN: biological_process unknown; LOCATED IN: cellular_component unknown; CONTAINS InterPro DOMAIN/s: Glycosyltransferase AER61, uncharacterised (InterPro:IPR007657); BEST Arabidopsis thaliana protein match is: Gl…
	OL01G000136	10.274	1.641	2.918	2.634	2.948	1.87	2.922	2.161	7	OL01G000136 Anticodon-binding domain of tRNA	29.1.4	protein.aa activation.leucine-tRNA ligase	(loc_os01g03020.1 : 1136.0) no description available & (gnl|cdd|80643 : 944.0) no description available & (at4g04350 : 885.0) EMBRYO DEFECTIVE 2369 (EMB2369); FUNCTIONS IN: aminoacyl-tRNA ligase activity, nucleotide binding, leucine-tRNA ligase activity, ATP binding; INVOLVED IN: tRNA aminoacylation for protein translation, embryo development ending in seed dormancy; LOCATED IN: mitochondrion, ch…
	OL01G000137	3.395	4.732	4.506	3.939	5.482	4.721	3.87	5.382	11	OL01G000137 tRNA synthetases class II (A)	29.1.7	protein.aa activation.alanine-tRNA ligase	(loc_os01g03030.1 : 459.0) no description available & (at3g16565 : 276.0) alanine-tRNA ligases;nucleic acid binding;ligases, forming aminoacyl-tRNA and related compounds;nucleotide binding;ATP binding; FUNCTIONS IN: ligase activity, forming aminoacyl-tRNA and related compounds, alanine-tRNA ligase activity, nucleotide binding, ATP binding, nucleic acid binding; INVOLVED IN: alanyl-tRNA aminoacyla…
	OL01G000138	8.466	0.339	4.871	1.871	4.425	2.778	2.448	2.573	7	OL01G000138 function unknown	35.2	not assigned.unknown	(loc_os01g03040.1 : 241.0) no description available & (at1g18060 : 197.0) unknown protein; INVOLVED IN: biological_process unknown; LOCATED IN: chloroplast; EXPRESSED IN: 22 plant structures; EXPRESSED DURING: 13 growth stages; Has 74 Blast hits to 74 proteins in 29 species: Archae - 0; Bacteria - 19; Metazoa - 0; Fungi - 0; Plants - 49; Viruses - 0; Other Eukaryotes - 6 (source: NCBI BLink). & (…
	OL01G000139	3.464	6.314	3.068	5.333	3.953	3.741	4.069	4.754	3	OL01G000139 Oxidoreductase NAD-binding domain	1.1.5.4	PS.lightreaction.other electron carrier (ox/red).ferredoxin oxireductase	(loc_os01g03050.1 : 439.0) no description available & (at1g15140 : 228.0) FAD/NAD(P)-binding oxidoreductase; FUNCTIONS IN: oxidoreductase activity, copper ion binding; INVOLVED IN: oxidation reduction; LOCATED IN: thylakoid, chloroplast; EXPRESSED IN: 23 plant structures; EXPRESSED DURING: 15 growth stages; CONTAINS InterPro DOMAIN/s: Oxidoreductase FAD/NAD(P)-binding (InterPro:IPR001433), Ferred…
	OL01G000140	53.841	93.778	86.565	96.932	59.325	64.497	67.984	68.269	3	OL01G000140 function unknown	35.2	not assigned.unknown	no hits & (original description: function unknown)
	OL01G000141	65.071	85.662	98.151	101.129	124.384	103.045	101.711	106.844	11	OL01G000141 Component of the eukaryotic translation initiation factor 3 (eIF-3) complex, which is involved in protein synthesis and, together with other initiation factors, stimulates binding of mRNA and methionyl-tRNAi to the 40S ribosome (By similarity)	35.2	not assigned.unknown	(original description: Component of the eukaryotic translation initiation factor 3 (eIF-3) complex, which is involved in protein synthesis and, together with other initiation factors, stimulates binding of mRNA and methionyl-tRNAi to the 40S ribosome (By similarity))
	OL01G000142	30.49	32.584	62.281	56.14	74.991	48.812	57.042	62.769	11	OL01G000142 Component of the eukaryotic translation initiation factor 3 (eIF-3) complex, which is involved in protein synthesis and, together with other initiation factors, stimulates binding of mRNA and methionyl-tRNAi to the 40S ribosome (By similarity)	29.2.3	protein.synthesis.initiation	(loc_os01g03070.1 : 1298.0) no description available & (q9xhr2|if3a_maize : 1070.0) Eukaryotic translation initiation factor 3 subunit 10 (eIF-3 theta) (Eukaryotic translation initiation factor 3 large subunit) (eIF3a) - Zea mays (Maize) & (at4g11420 : 909.0) Encodes a subunit of eukaryotic initiation factor 3 (eIF3), a multisubunit complex that is required for binding of mRNA to 40 S ribosomal s…
	OL01G000143	0	0	0	0	0	0	0	0.112	11	OL01G000143 Hypothetical protein	35.2	not assigned.unknown	no hits & (original description: Hypothetical protein)
	OL01G000144	0	0	0	0	0	0	0	0	11	OL01G000144 DUF4228 domain protein	35.2	not assigned.unknown	(original description: DUF4228 domain protein)
	OL01G000145	11.09	15.042	17.535	14.761	13.786	13.698	14.137	13.026	11	OL01G000145 Methyltransferase small domain	35.1	not assigned.no ontology	(loc_os01g03090.1 : 486.0) no description available & (at1g66680 : 252.0) unknown function; AR401; LOCATED IN: cytosol, nucleus; EXPRESSED IN: 25 plant structures; EXPRESSED DURING: 15 growth stages; CONTAINS InterPro DOMAIN/s: Methyltransferase type 12 (InterPro:IPR013217); BEST Arabidopsis thaliana protein match is: S-adenosyl-L-methionine-dependent methyltransferases superfamily protein (TAIR:…
	OL01G000146	2.896	1.762	1.81	1.414	1.874	1.755	1.142	1.835	11	OL01G000146 Protein of unknown function (DUF3675)	29.5.11.4.2	protein.degradation.ubiquitin.E3.RING	(loc_os01g03100.1 : 451.0) no description available & (at2g01275 : 235.0) RING/FYVE/PHD zinc finger superfamily protein; FUNCTIONS IN: zinc ion binding; CONTAINS InterPro DOMAIN/s: Protein of unknown function DUF3675 (InterPro:IPR022143), Zinc finger, C3HC4 RING-type (InterPro:IPR018957), Zinc finger, RING-CH-type (InterPro:IPR011016); BEST Arabidopsis thaliana protein match is: RING/FYVE/PHD zin…
	OL01G000147	14.935	27.685	27.448	23.038	13.91	25.395	13.12	18.913	3	OL01G000147 function unknown	35.2	not assigned.unknown	(loc_os01g03110.1 : 954.0) no description available & (at1g71110 : 391.0) unknown protein; FUNCTIONS IN: molecular_function unknown; INVOLVED IN: biological_process unknown; LOCATED IN: endomembrane system; BEST Arabidopsis thaliana protein match is: unknown protein (TAIR:AT2G12400.1); Has 173 Blast hits to 169 proteins in 21 species: Archae - 0; Bacteria - 0; Metazoa - 3; Fungi - 0; Plants - 165…
	OL01G000148	0	0	0	0.06	0	0	0	0.051	11	OL01G000148 OL01T000148.01	35.2	not assigned.unknown	no hits & (original description: OL01T000148.01)
	OL01G000149	0	0	0	0	0	0	0	0	11	OL01G000149 Mediator of RNA polymerase II transcription subunit	35.2	not assigned.unknown	(original description: Mediator of RNA polymerase II transcription subunit)
	OL01G000150	7.267	7.226	7.169	6.874	7.784	7.951	6.702	6.084	11	OL01G000150 ABC-2 type transporter	34.16	transport.ABC transporters and multidrug resistance systems	(loc_os01g03144.1 : 1243.0) no description available & (at2g01320 : 936.0) ABC-2 type transporter family protein; FUNCTIONS IN: ATPase activity, coupled to transmembrane movement of substances; LOCATED IN: chloroplast; EXPRESSED IN: 22 plant structures; EXPRESSED DURING: 14 growth stages; CONTAINS InterPro DOMAIN/s: ATPase, AAA+ type, core (InterPro:IPR003593), ABC transporter-like (InterPro:IPR0…
	OL01G000151	6.926	5.407	7.456	9.547	7.401	9.593	9.616	9.62	11	OL01G000151 Core-2/I-Branching enzyme	26.2	misc.UDP glucosyl and glucoronyl transferases	(loc_os01g03160.2 : 658.0) no description available & (at1g71070 : 409.0) Core-2/I-branching beta-1,6-N-acetylglucosaminyltransferase family protein; FUNCTIONS IN: transferase activity, transferring glycosyl groups, acetylglucosaminyltransferase activity; INVOLVED IN: carbohydrate biosynthetic process; LOCATED IN: endomembrane system, membrane; EXPRESSED IN: 22 plant structures; EXPRESSED DURING:…
	OL01G000152	0	0	0	0.294	0.998	0	0.205	0.495	11	OL01G000152 OL01T000152.01	35.2	not assigned.unknown	no hits & (original description: OL01T000152.01)
	OL01G000153	0.697	0	0.54	1.072	0.997	0.107	1.184	0.571	11	OL01G000153 E3 ubiquitin-protein ligase	35.2	not assigned.unknown	(original description: E3 ubiquitin-protein ligase)
	OL01G000154	0.049	0	0.305	0.382	0.585	0	0.268	0.202	11	OL01G000154 E3 ubiquitin-protein ligase	35.2	not assigned.unknown	(original description: E3 ubiquitin-protein ligase)
	OL01G000155	0	0	0.108	0.135	0.275	0.128	0.378	0.114	11	OL01G000155 E3 ubiquitin-protein ligase	33.99	development.unspecified	(loc_os01g03190.1 : 184.0) no description available & (gnl|cdd|38212 : 117.0) no description available & (at5g37930 : 111.0) Protein with RING/U-box and TRAF-like domains; FUNCTIONS IN: ubiquitin-protein ligase activity, zinc ion binding; INVOLVED IN: multicellular organismal development, ubiquitin-dependent protein catabolic process, protein ubiquitination; LOCATED IN: intracellular, nucleus; EX…
	OL01G000156	0.032	0	1.028	0.817	1.41	0	0.572	0.662	11	OL01G000156 Inherit from KOG: e3 ubiquitin-protein ligase	35.2	not assigned.unknown	(original description: Inherit from KOG: e3 ubiquitin-protein ligase)
	OL01G000157	0	0	0	0	0	0	0	0	11	OL01G000157 E3 ubiquitin-protein ligase	33.99	development.unspecified	(loc_os01g03270.1 : 223.0) no description available & (at5g37870 : 100.0) Protein with RING/U-box and TRAF-like domains; FUNCTIONS IN: ubiquitin-protein ligase activity, zinc ion binding; INVOLVED IN: multicellular organismal development, ubiquitin-dependent protein catabolic process, protein ubiquitination; LOCATED IN: nucleus, intracellular; CONTAINS InterPro DOMAIN/s: Zinc finger, C2H2-like (I…
	OL01G000158	0.044	0	0	0	0	0	0	0	11	OL01G000158 E3 ubiquitin-protein ligase	35.2	not assigned.unknown	(original description: E3 ubiquitin-protein ligase)
	OL01G000159	0.817	0	0.115	0.072	0	0.137	0	0	11	OL01G000159 OL01T000159.01	35.2	not assigned.unknown	no hits & (original description: OL01T000159.01)
	OL01G000160	0	0	0	0	0	0	0	0	11	OL01G000160 Bowman-Birk type trypsin inhibitor	35.2	not assigned.unknown	(original description: Bowman-Birk type trypsin inhibitor)
	OL01G000161	0.071	0	0.332	0.9	0	0	0	0.058	11	OL01G000161 Bowman-Birk type trypsin inhibitor	35.2	not assigned.unknown	(original description: Bowman-Birk type trypsin inhibitor)
	OL01G000162	0	0	0	0.167	0	0	0	0.07	11	OL01G000162 BowB	35.2	not assigned.unknown	(original description: BowB)
	OL01G000163	3.791	57.479	15.609	58.166	32.603	11.348	35.559	69.52	12	OL01G000163 BowB	35.2	not assigned.unknown	(original description: BowB)
	OL01G000164	0	0	0	0	0	0	0	0	11	OL01G000164 Hypothetical protein	35.2	not assigned.unknown	no hits & (original description: Hypothetical protein)
	OL01G000165	0.008	0	0.006	0	0	0	0	0	11	OL01G000165 Hypothetical protein	35.2	not assigned.unknown	(original description: Hypothetical protein)
	OL01G000166	2.127	18.285	0.012	0.197	0	0.634	0.149	0.794	4	OL01G000166 Bowman-Birk type trypsin inhibitor	35.2	not assigned.unknown	(original description: Bowman-Birk type trypsin inhibitor)
	OL01G000167	2.916	0.766	6.135	5.245	4.974	3.099	4.83	4.638	11	OL01G000167 Seven in absentia protein family	33.99	development.unspecified	(loc_os01g03410.1 : 259.0) no description available & (gnl|cdd|38212 : 129.0) no description available & (at5g37870 : 119.0) Protein with RING/U-box and TRAF-like domains; FUNCTIONS IN: ubiquitin-protein ligase activity, zinc ion binding; INVOLVED IN: multicellular organismal development, ubiquitin-dependent protein catabolic process, protein ubiquitination; LOCATED IN: nucleus, intracellular; CO…
	OL01G000168	1.677	0.998	2.826	2.688	3.063	2.693	2.517	3.289	11	OL01G000168 Seven in absentia protein family	33.99	development.unspecified	(loc_os01g03420.1 : 143.0) no description available & (gnl|cdd|38212 : 121.0) no description available & (at5g37870 : 116.0) Protein with RING/U-box and TRAF-like domains; FUNCTIONS IN: ubiquitin-protein ligase activity, zinc ion binding; INVOLVED IN: multicellular organismal development, ubiquitin-dependent protein catabolic process, protein ubiquitination; LOCATED IN: nucleus, intracellular; CO…
	OL01G000169	9.705	10.13	12.283	12.865	8.255	5.122	11.706	10.38	11	OL01G000169 vacuolar protein sorting-associated protein 8 homolog	35.2	not assigned.unknown	no hits & (original description: vacuolar protein sorting-associated protein 8 homolog)
	OL01G000170	18.011	2.546	43.344	31.918	48.293	16.952	42.25	33.016	9	OL01G000170 Heavy-metal-associated domain	35.1	not assigned.no ontology	(loc_os01g03490.1 : 336.0) no description available & (at1g23000 : 104.0) Heavy metal transport/detoxification superfamily protein ; FUNCTIONS IN: metal ion binding; INVOLVED IN: metal ion transport; LOCATED IN: cellular_component unknown; EXPRESSED IN: 12 plant structures; EXPRESSED DURING: 6 growth stages; CONTAINS InterPro DOMAIN/s: Heavy metal transport/detoxification protein (InterPro:IPR006…
	OL01G000171	0	0	0	0	0	0	0	0	11	OL01G000171 OL01T000171.01	35.2	not assigned.unknown	no hits & (original description: OL01T000171.01)
	OL01G000172	1.448	1.488	2.853	2.203	2.284	1.537	2.067	1.979	11	OL01G000172 function unknown	35.2	not assigned.unknown	(loc_os01g03500.1 : 467.0) no description available & (at5g17460 : 252.0) unknown protein; FUNCTIONS IN: molecular_function unknown; INVOLVED IN: response to salt stress. & (reliability: 504.0) & (original description: function unknown)
	OL01G000173	10.541	10.155	17.703	13.46	20.717	20.802	15.518	16.297	14	OL01G000173 WD domain, G-beta repeat	33.99	development.unspecified	(loc_os01g03510.1 : 809.0) no description available & (at3g18060 : 571.0) transducin family protein / WD-40 repeat family protein; FUNCTIONS IN: nucleotide binding; INVOLVED IN: biological_process unknown; LOCATED IN: CUL4 RING ubiquitin ligase complex; EXPRESSED IN: 23 plant structures; EXPRESSED DURING: 14 growth stages; CONTAINS InterPro DOMAIN/s: WD40 repeat 2 (InterPro:IPR019782), WD40 repea…
	OL01G000174	15.851	23.224	20.94	17.064	21.831	14.897	17.561	19.014	11	OL01G000174 Ubiquitin-conjugating enzyme	29.5.11	protein.degradation.ubiquitin	(loc_os01g03520.1 : 1644.0) no description available & (at2g16920 : 683.0) ubiquitin-conjugating enzyme 23 (UBC23); FUNCTIONS IN: ubiquitin-protein ligase activity, small conjugating protein ligase activity; INVOLVED IN: regulation of protein metabolic process, post-translational protein modification; LOCATED IN: cellular_component unknown; EXPRESSED IN: 24 plant structures; EXPRESSED DURING: 15 …
	OL01G000175	0.087	0.422	0.054	0.084	0	0.128	0.189	0.94	11	OL01G000175 Multicopper oxidase LPR1-like	20.2.3	stress.abiotic.drought/salt	(loc_os01g03530.2 : 1110.0) no description available & (at1g23010 : 686.0) Encodes a protein with multicopper oxidase activity. Located in ER. Function together with LPR2 (AT1G71040) and a P5-type ATPase (At5g23630/PDR2) in a common pathway that adjusts root meristem activity to Pi (inorganic phosphate) availability.; Low Phosphate Root1 (LPR1); CONTAINS InterPro DOMAIN/s: Multicopper oxidase, ty…
	OL01G000176	3.243	0.397	1.447	0.413	0.929	0.573	0.2	0.349	11	OL01G000176 Multicopper oxidase LPR1-like	20.2.3	stress.abiotic.drought/salt	(loc_os01g03549.1 : 998.0) no description available & (at1g23010 : 578.0) Encodes a protein with multicopper oxidase activity. Located in ER. Function together with LPR2 (AT1G71040) and a P5-type ATPase (At5g23630/PDR2) in a common pathway that adjusts root meristem activity to Pi (inorganic phosphate) availability.; Low Phosphate Root1 (LPR1); CONTAINS InterPro DOMAIN/s: Multicopper oxidase, typ…
	OL01G000177	5.776	3.57	13.162	7.7	8.297	7.322	10.752	5.534	11	OL01G000177 XH domain	27.3.67	RNA.regulation of transcription.putative transcription regulator	(loc_os01g03570.1 : 907.0) no description available & (at1g15910 : 365.0) XH/XS domain-containing protein; CONTAINS InterPro DOMAIN/s: Domain of unknown function XS (InterPro:IPR005380), Domain of unknown function XH (InterPro:IPR005379), Domain of unknown function, putative Zinc finger, XS/XH (InterPro:IPR005381); BEST Arabidopsis thaliana protein match is: XH/XS domain-containing protein (TAIR:…
	OL01G000178	1.031	90.297	0.018	0.455	0	0.993	1.783	4.721	4	OL01G000178 Spore coat protein	20.2.3	stress.abiotic.drought/salt	(loc_os01g03640.1 : 305.0) no description available & (at1g71040 : 160.0) Encodes LPR2. Function together with LPR1 (AT1G23010) and a P5-type ATPase (At5g23630/PDR2) in a common pathway that adjusts root meristem activity to Pi (inorganic phosphate) availability.; Low Phosphate Root2 (LPR2); FUNCTIONS IN: oxidoreductase activity, copper ion binding; INVOLVED IN: cellular response to phosphate sta…
	OL01G000179	0.459	40.089	0.031	0.755	0.079	2.718	7.128	5.34	5	OL01G000179 Spore coat protein	20.2.3	stress.abiotic.drought/salt	(loc_os01g03640.1 : 1196.0) no description available & (at1g23010 : 540.0) Encodes a protein with multicopper oxidase activity. Located in ER. Function together with LPR2 (AT1G71040) and a P5-type ATPase (At5g23630/PDR2) in a common pathway that adjusts root meristem activity to Pi (inorganic phosphate) availability.; Low Phosphate Root1 (LPR1); CONTAINS InterPro DOMAIN/s: Multicopper oxidase, ty…
	OL01G000180	8.496	5.567	4.042	4.887	3.55	4.289	4.724	4.766	3	OL01G000180 Uncharacterized protein family (UPF0051)	34.16	transport.ABC transporters and multidrug resistance systems	(loc_os01g03650.1 : 756.0) no description available & (at1g32500 : 327.0) Encodes a member of a heterogenous group of non-intrinsic ATP-binding cassette (ABC) proteins. Members of this group bear no close resemblance to each other nor to representatives of specific ABC protein subfamilies from other organisms. This grouping is arbitrary and will likely change upon acquisition of further data.; no…
	OL01G000181	4.463	0.989	4.377	2.878	2.982	1.352	2.609	1.769	11	OL01G000181 Protein of unknown function (DUF3326)	35.2	not assigned.unknown	(original description: Protein of unknown function (DUF3326))
	OL01G000182	13.909	72.809	541.972	498.92	117.669	90.724	54.721	121.209	11	OL01G000182 Bowman-Birk serine protease inhibitor family	35.2	not assigned.unknown	(original description: Bowman-Birk serine protease inhibitor family)
	OL01G000183	5.865	6.695	2.016	5.559	0.794	4.97	4.827	2.909	3	OL01G000183 NA	29.4	protein.postranslational modification	(loc_os01g03690.1 : 293.0) no description available & (at4g23180 : 257.0) Encodes a receptor-like protein kinase. Naming convention from Chen et al 2003 (PMID 14756307); cysteine-rich RLK (RECEPTOR-like protein kinase) 10 (CRK10); FUNCTIONS IN: protein serine/threonine kinase activity, protein kinase activity, kinase activity, ATP binding; INVOLVED IN: protein amino acid phosphorylation; LOCATED …
	OL01G000184	0.708	1.429	1.334	1.396	0.856	0.63	1.554	1.525	11	OL01G000184 mannose-6-phosphate isomerase	10.1.20	cell wall.precursor synthesis.phosphomannose isomerase	(loc_os01g03710.1 : 835.0) no description available & (gnl|cdd|37968 : 481.0) no description available & (at3g02570 : 472.0) Encodes a protein with phosphomannose isomerase activity.; MATERNAL EFFECT EMBRYO ARREST 31 (MEE31); CONTAINS InterPro DOMAIN/s: Mannose-6-phosphate isomerase (InterPro:IPR016305), Cupin, RmlC-type (InterPro:IPR011051), Mannose-6-phosphate isomerase, type I (InterPro:IPR001…
	OL01G000185	0.462	2.31	0.69	2.144	1.828	4.494	2.957	4.022	3	OL01G000185 Myb-like DNA-binding domain	27.3.25	RNA.regulation of transcription.MYB domain transcription factor family	(loc_os01g03720.1 : 476.0) no description available & (at1g68320 : 238.0) putative transcription factor: R2R3-MYB transcription family. Involved in regulation of phosphate starvation responses and gibberellic acid biosynthesis.; myb domain protein 62 (MYB62); CONTAINS InterPro DOMAIN/s: SANT, DNA-binding (InterPro:IPR001005), Homeodomain-like (InterPro:IPR009057), Myb, DNA-binding (InterPro:IPR01…
	OL01G000186	0.861	12.993	0.053	0.033	1.137	1.079	0.608	0.254	4	OL01G000186 S1/P1 Nuclease	28.1	DNA.synthesis/chromatin structure	(loc_os01g03740.1 : 513.0) no description available & (at1g68290 : 340.0) Encodes a putative endonuclease but no demonstrable endonuclease activity, either towards single stranded DNA or mismatches, has been seen in vitro.; endonuclease 2 (ENDO 2); FUNCTIONS IN: endonuclease activity, nucleic acid binding; INVOLVED IN: DNA catabolic process; LOCATED IN: endomembrane system; EXPRESSED IN: 23 plant…
	OL01G000187	0.82	0.432	0.069	0.086	0.024	0.164	0.073	0.335	11	OL01G000187 S1/P1 Nuclease	28.1	DNA.synthesis/chromatin structure	(loc_os01g03730.1 : 403.0) no description available & (gnl|cdd|85937 : 250.0) no description available & (at4g21585 : 242.0) Encodes a putative endonuclease but no demonstrable endonuclease activity, either towards single stranded DNA or mismatches, has been seen in vitro.; endonuclease 4 (ENDO4); FUNCTIONS IN: endonuclease activity, nucleic acid binding; INVOLVED IN: DNA catabolic process; LOCAT…
	OL01G000188	5.523	3.553	3.734	3.943	4.527	7.028	3.512	5.529	11	OL01G000188 function unknown	35.2	not assigned.unknown	(loc_os01g03750.1 : 325.0) no description available & (at1g67080 : 195.0) Encodes a protein involved in the photoprotection of PSII. An aba4-1 mutant completely lacks neoxanthin,a component of the chromophore of the peripheral antenna system in PSII. ABA4 is required for neoxanthin biosynthesis, an intermediary step in abscisic acid biosynthesis, but no catalytic activity has been detected for th…
	OL01G000189	22.331	57.811	28.301	45.699	36.148	53.704	45.086	49.254	3	OL01G000189 Inherit from lilNOG: Uncharacterised conserved protein (DUF2359)	35.2	not assigned.unknown	(loc_os01g03760.1 : 823.0) no description available & (at1g70770 : 414.0) Protein of unknown function DUF2359, transmembrane; FUNCTIONS IN: molecular_function unknown; LOCATED IN: endoplasmic reticulum, nucleus; EXPRESSED IN: 25 plant structures; EXPRESSED DURING: 15 growth stages; CONTAINS InterPro DOMAIN/s: Protein of unknown function DUF2359, transmembrane (InterPro:IPR019308); BEST Arabidopsi…
	OL01G000190	14.76	18.355	3.998	5.572	3.978	5.1	6.619	5.585	3	OL01G000190 C2 domain	35.1.19	not assigned.no ontology.C2 domain-containing protein	(loc_os01g03820.1 : 747.0) no description available & (at3g18370 : 534.0) ATSYTF; FUNCTIONS IN: molecular_function unknown; INVOLVED IN: biological_process unknown; EXPRESSED IN: 24 plant structures; EXPRESSED DURING: 13 growth stages; CONTAINS InterPro DOMAIN/s: C2 membrane targeting protein (InterPro:IPR018029), C2 calcium/lipid-binding domain, CaLB (InterPro:IPR008973), C2 calcium-dependent me…
	OL01G000191	0.069	0	2.409	0.67	0.091	0	0.845	0.283	11	OL01G000191 Inherit from strNOG: Zinc finger protein	27.3.11	RNA.regulation of transcription.C2H2 zinc finger family	(loc_os01g03840.1 : 124.0) no description available & (at1g68480 : 88.6) Encodes a putative zinc finger transcription factor that is necessary for proper lateral organ shape and is sufficient to induce the proliferation of lateral organ tissue. Together with NUB, it is involved in stamen and carpel development.; JAGGED (JAG); CONTAINS InterPro DOMAIN/s: Zinc finger, C2H2-like (InterPro:IPR015880)…
	OL01G000192	7.416	1.763	4.395	3.281	4.491	10.965	1.807	3.375	7	OL01G000192 Protein of unknown function (DUF1666)	29.2.1.2.2.34	protein.synthesis.ribosomal protein.eukaryotic.60S subunit.L34	(loc_os01g03870.1 : 738.0) no description available & (gnl|cdd|87396 : 331.0) no description available & (at1g73850 : 256.0) FUNCTIONS IN: structural constituent of ribosome; INVOLVED IN: translation; LOCATED IN: endomembrane system, ribosome, intracellular; EXPRESSED IN: 9 plant structures; EXPRESSED DURING: 4 anthesis, petal differentiation and expansion stage, D bilateral stage; CONTAINS Inter…
	OL01G000193	0	218.297	0.067	1.714	0.569	3.808	3.921	3.703	4	OL01G000193 Protein of unknown function DUF260	27.3.37	RNA.regulation of transcription.AS2,Lateral Organ Boundaries Gene Family	(loc_os01g03890.1 : 531.0) no description available & (at1g67100 : 211.0) LOB domain-containing protein 40 (LBD40); CONTAINS InterPro DOMAIN/s: Lateral organ boundaries, LOB (InterPro:IPR004883); BEST Arabidopsis thaliana protein match is: LOB domain-containing protein 41 (TAIR:AT3G02550.1); Has 635 Blast hits to 634 proteins in 26 species: Archae - 0; Bacteria - 0; Metazoa - 0; Fungi - 0; Plants…
	OL01G000194	0.093	0.502	0.433	2.62	0.983	7.885	4.426	4.801	14	OL01G000194 OL01T000194.01	35.2	not assigned.unknown	no hits & (original description: OL01T000194.01)
	OL01G000195	3.835	12.188	0.57	2.106	0.255	2.083	1.799	2.04	5	OL01G000195 Cation efflux family	34.12	transport.metal	(loc_os01g03914.1 : 702.0) no description available & (at1g16310 : 471.0) Cation efflux family protein; FUNCTIONS IN: cation transmembrane transporter activity; INVOLVED IN: cation transport, transmembrane transport; LOCATED IN: membrane; EXPRESSED IN: 20 plant structures; EXPRESSED DURING: 7 growth stages; CONTAINS InterPro DOMAIN/s: Cation efflux protein (InterPro:IPR002524); BEST Arabidopsis t…
	OL01G000196	0.326	0	0	0.106	0.072	0.1	0.148	0.134	11	OL01G000196 OL01T000196.01	35.2	not assigned.unknown	no hits & (original description: OL01T000196.01)
	OL01G000197	0	0	0	0	0	0	0	0	11	OL01G000197 Protein NEGATIVE REGULATOR OF RESISTANCE	35.2	not assigned.unknown	(original description: Protein NEGATIVE REGULATOR OF RESISTANCE)
	OL01G000198	11.666	1.436	29.939	19.453	39.329	32.356	25.419	20.382	9	OL01G000198 Glycosyl hydrolases family 31	26.3.1	misc.gluco-, galacto- and mannosidases.alpha-galactosidase	(loc_os01g03950.1 : 1808.0) no description available & (at1g68560 : 1243.0) Encodes a bifunctional alpha-l-arabinofuranosidase/beta-d-xylosidase that belongs to family 3 of glycoside hydrolases.; alpha-xylosidase 1 (XYL1); FUNCTIONS IN: xyloglucan 1,6-alpha-xylosidase activity, xylan 1,4-beta-xylosidase activity, alpha-N-arabinofuranosidase activity, hydrolase activity, hydrolyzing O-glycosyl com…
	OL01G000199	6.951	44.33	15.841	40.127	21.855	31.621	33.049	16.442	12	OL01G000199 function unknown	35.2	not assigned.unknown	(original description: function unknown)
	OL01G000200	0	0	0	0	0	0	0	0	11	OL01G000200 Hypothetical protein	35.2	not assigned.unknown	no hits & (original description: Hypothetical protein)
	OL01G000201	27.309	40.82	11.653	20.68	8.122	33.641	16.877	15.868	10	OL01G000201 OL01T000201.01	35.2	not assigned.unknown	no hits & (original description: OL01T000201.01)
	OL01G000202	0	0	0	0	0	0	0	0	11	OL01G000202 Hypothetical protein	35.2	not assigned.unknown	(original description: Hypothetical protein)
	OL01G000203	2.779	3.522	4.509	5.267	2.459	2.528	4.041	3.586	11	OL01G000203 AP2	35.2	not assigned.unknown	(original description: AP2)
	OL01G000204	0	0	0	0	0	0	0	0	11	OL01G000204 function unknown	35.2	not assigned.unknown	no hits & (original description: function unknown)
	OL01G000205	0	0.11	0.063	0.04	0	0	0	0	11	OL01G000205 AP2	35.2	not assigned.unknown	(original description: AP2)
	OL01G000206	4.695	4.643	9.579	8.075	9.726	7.004	7.481	8.141	11	OL01G000206 Signal peptidase subunit	29.3.4.99	protein.targeting.secretory pathway.unspecified	(loc_os01g04030.1 : 262.0) no description available & (q9lgb4|spcs3_orysa : 213.0) Probable signal peptidase complex subunit 3 (EC 3.4.-.-) (Microsomal signal peptidase 22 kDa subunit) (SPase 22 kDa subunit) (SPC22) - Oryza sativa (Rice) & (gnl|cdd|68156 : 189.0) no description available & (at3g05230 : 162.0) Signal peptidase subunit; FUNCTIONS IN: peptidase activity; INVOLVED IN: signal peptide …
	OL01G000207	0.171	0	2.076	5.107	0.322	0.538	0.794	0.977	11	OL01G000207 OL01T000207.01	35.2	not assigned.unknown	no hits & (original description: OL01T000207.01)
	OL01G000208	0	0	0.053	0.066	0	0	0	0	11	OL01G000208 Wound-induced protease inhibitor	35.2	not assigned.unknown	(original description: Wound-induced protease inhibitor)
	OL01G000209	0	0	0	0	0	0	0	0.048	11	OL01G000209 OL01T000209.01	35.2	not assigned.unknown	no hits & (original description: OL01T000209.01)
	OL01G000210	0	0	0	0	0	0	0	0	11	OL01G000210 Hypothetical protein	35.2	not assigned.unknown	(original description: Hypothetical protein)
	OL01G000211	0	0	0	0	0	0	0	0.026	11	OL01G000211 Hypothetical protein	35.2	not assigned.unknown	(original description: Hypothetical protein)
	OL01G000212	3.928	24.158	2.987	6.762	1.956	4.686	7.216	5.683	10	OL01G000212 Protein of unknown function (DUF1639)	35.2	not assigned.unknown	(original description: Protein of unknown function (DUF1639))
	OL01G000213	2.33	2.789	3.446	2.581	3.54	3.38	2.973	3.275	11	OL01G000213 mediator of RNA polymerase II transcription subunit	27.3.99	RNA.regulation of transcription.unclassified	(loc_os01g04110.1 : 218.0) no description available & (at1g16430 : 129.0) Surfeit locus protein 5 subunit 22 of Mediator complex; FUNCTIONS IN: RNA polymerase II transcription mediator activity; INVOLVED IN: regulation of transcription from RNA polymerase II promoter; LOCATED IN: mediator complex; EXPRESSED IN: male gametophyte, pollen tube; EXPRESSED DURING: L mature pollen stage, M germinated p…
	OL01G000214	0.088	0	0.068	0	0	0.081	0.12	0.036	11	OL01G000214 OL01T000214.01	35.2	not assigned.unknown	no hits & (original description: OL01T000214.01)
	OL01G000215	0	0	0	0	0	0	0	0	11	OL01G000215 Zinc finger protein GIS3	27.3.11	RNA.regulation of transcription.C2H2 zinc finger family	(loc_os01g04120.1 : 245.0) no description available & (at1g68360 : 82.4) C2H2 and C2HC zinc fingers superfamily protein; FUNCTIONS IN: sequence-specific DNA binding transcription factor activity; INVOLVED IN: regulation of transcription; LOCATED IN: intracellular; EXPRESSED IN: 12 plant structures; EXPRESSED DURING: 4 anthesis, F mature embryo stage, petal differentiation and expansion stage, E e…
	OL01G000216	3.038	0.528	0.867	0.61	1.089	0.451	0.754	0.695	7	OL01G000216 Peptidyl-tRNA hydrolase	29.2.2	protein.synthesis.ribosome biogenesis	(loc_os01g04130.1 : 461.0) no description available & (gnl|cdd|48347 : 349.0) no description available & (at5g38290 : 304.0) Peptidyl-tRNA hydrolase family protein; FUNCTIONS IN: aminoacyl-tRNA hydrolase activity; INVOLVED IN: translation; LOCATED IN: chloroplast; EXPRESSED IN: 21 plant structures; EXPRESSED DURING: 13 growth stages; CONTAINS InterPro DOMAIN/s: Peptidyl-tRNA hydrolase, conserved …
	OL01G000217	8.356	7.682	39.665	37.791	37.203	43.032	48.889	35.996	9	OL01G000217 function unknown	35.2	not assigned.unknown	(original description: function unknown)
	OL01G000218	9.392	10.939	64.906	10.839	84.417	96.281	36.894	28.881	9	OL01G000218 Hypothetical protein	35.2	not assigned.unknown	no hits & (original description: Hypothetical protein)
	OL01G000219	17.211	23.349	18.862	15.321	19.571	19.441	18.913	18.554	3	OL01G000219 Sugar (and other) transporter	2.2.2.6	major CHO metabolism.degradation.starch.transporter	(loc_os01g04190.2 : 749.0) no description available & (at5g16150 : 499.0) Encodes a putative plastidic glucose transporter.; plastidic GLC translocator (PGLCT); FUNCTIONS IN: carbohydrate transmembrane transporter activity, sugar:hydrogen symporter activity; INVOLVED IN: response to trehalose stimulus; LOCATED IN: membrane; EXPRESSED IN: 24 plant structures; EXPRESSED DURING: 14 growth stages; CO…
	OL01G000220	6.294	2.064	3.356	3.149	4.643	4.895	5.587	4.557	11	OL01G000220 Metallo-beta-lactamase superfamily	35.1	not assigned.no ontology	(loc_os01g04200.2 : 901.0) no description available & (at1g25375 : 448.0) Metallo-hydrolase/oxidoreductase superfamily protein; FUNCTIONS IN: hydrolase activity, catalytic activity; INVOLVED IN: metabolic process; LOCATED IN: cellular_component unknown; EXPRESSED IN: 22 plant structures; EXPRESSED DURING: 13 growth stages; CONTAINS InterPro DOMAIN/s: Beta-lactamase-like (InterPro:IPR001279); Has …
	OL01G000221	7.848	0.207	11.133	9.279	19.4	14.734	15.454	12.932	9	OL01G000221 Leucine rich repeat N-terminal domain	30.2.3	signalling.receptor kinases.leucine rich repeat III	(loc_os01g04230.1 : 428.0) no description available & (at1g68400 : 172.0) leucine-rich repeat transmembrane protein kinase family protein; FUNCTIONS IN: protein serine/threonine kinase activity, kinase activity, ATP binding; INVOLVED IN: transmembrane receptor protein tyrosine kinase signaling pathway, protein amino acid phosphorylation; LOCATED IN: endomembrane system; EXPRESSED IN: 21 plant str…
	OL01G000222	11.721	7.604	34.834	27.016	49.473	41.784	34.782	36.886	9	OL01G000222 K00227 lathosterol oxidase EC 1.14.21.6	17.3.1.2.6	hormone metabolism.brassinosteroid.synthesis-degradation.sterols.DWF7	(loc_os01g04260.1 : 514.0) no description available & (q9zt29|sc5d_tobac : 385.0) Delta(7)-sterol-C5(6)-desaturase (EC 1.3.3.-) (Delta-7-C-5 sterol desaturase) (Delta(7)-sterol-C5-desaturase) - Nicotiana tabacum (Common tobacco) & (at3g02580 : 384.0) Brassinosteroid biosynthetic enzyme, catalyzes delta7 sterol C-5 desaturation step. Mutant has dwarf phenotype.; sterol 1 (STE1); FUNCTIONS IN: C-5 …
	OL01G000223	7.794	33.671	5.679	28.188	10.19	15.616	11.154	12.72	12	OL01G000223 Calmodulin binding protein-like	30.3	signalling.calcium	(loc_os01g04280.1 : 891.0) no description available & (gnl|cdd|71325 : 471.0) no description available & (at5g57580 : 319.0) Calmodulin-binding protein; CONTAINS InterPro DOMAIN/s: Calmodulin binding protein-like (InterPro:IPR012416); BEST Arabidopsis thaliana protein match is: Calmodulin-binding protein (TAIR:AT4G25800.2); Has 341 Blast hits to 322 proteins in 21 species: Archae - 0; Bacteria - …
	OL01G000224	0.456	0.877	0.101	0.095	0.043	0.599	0	0.266	3	OL01G000224 Glycosyl hydrolase family 10 protein	10.6.2	cell wall.degradation.mannan-xylose-arabinose-fucose	(loc_os01g04290.1 : 1040.0) no description available & (at4g08160 : 476.0) Encodes a putative glycosyl hydrolase family 10 protein (xylanase).; glycosyl hydrolase family 10 protein / carbohydrate-binding domain-containing protein; FUNCTIONS IN: endo-1,4-beta-xylanase activity, hydrolase activity, hydrolyzing O-glycosyl compounds; INVOLVED IN: carbohydrate metabolic process; LOCATED IN: cellular_c…
	OL01G000225	16.112	7.582	0.623	1.301	0.991	6.269	1.056	3.423	13	OL01G000225 Glyco_10	10.6.2	cell wall.degradation.mannan-xylose-arabinose-fucose	(loc_os01g04300.1 : 1093.0) no description available & (at1g58370 : 543.0) Encodes a protein with xylanase activity.; RXF12; FUNCTIONS IN: endo-1,4-beta-xylanase activity, hydrolase activity, hydrolyzing O-glycosyl compounds; INVOLVED IN: carbohydrate metabolic process; LOCATED IN: cell wall; EXPRESSED IN: 24 plant structures; EXPRESSED DURING: 10 growth stages; CONTAINS InterPro DOMAIN/s: Glycos…
	OL01G000226	19.193	208.937	16.513	24.793	24.02	82.016	35.873	30.067	5	OL01G000226 OL01T000226.01	35.2	not assigned.unknown	no hits & (original description: OL01T000226.01)
	OL01G000227	0	0	0	0	0	0	0	0	11	OL01G000227 Calmodulin	30.3	signalling.calcium	(loc_os01g04330.1 : 271.0) no description available & (at5g37770 : 129.0) Encodes a protein with 40% similarity to calmodulin. Binds Ca(2+) and, as a consequence, undergoes conformational changes. CML24 expression occurs in all major organs, and transcript levels are increased from 2- to 15-fold in plants subjected to touch, darkness, heat, cold, hydrogen peroxide, abscisic acid (ABA), and indole…
	OL01G000228	0.151	0	0	0	0	0	0	0	11	OL01G000228 17.5 kDa class I heat shock protein	20.2.1	stress.abiotic.heat	(loc_os01g04340.1 : 271.0) no description available & (p04793|hsp13_soybn : 159.0) 17.5 kDa class I heat shock protein (HSP 17.5-M) - Glycine max (Soybean) & (at1g53540 : 152.0) HSP20-like chaperones superfamily protein; CONTAINS InterPro DOMAIN/s: Heat shock protein Hsp20 (InterPro:IPR002068), HSP20-like chaperone (InterPro:IPR008978); BEST Arabidopsis thaliana protein match is: heat shock prote…
	OL01G000229	19.648	207.864	18.755	22.384	21.421	91.234	29.785	25.174	5	OL01G000229 OL01T000229.01	35.2	not assigned.unknown	no hits & (original description: OL01T000229.01)
	OL01G000230	0.098	0	0	0	0	0	0	0	11	OL01G000230 17.5 kDa class I heat shock protein	20.2.1	stress.abiotic.heat	(loc_os01g04340.1 : 275.0) no description available & (p04793|hsp13_soybn : 158.0) 17.5 kDa class I heat shock protein (HSP 17.5-M) - Glycine max (Soybean) & (at1g53540 : 152.0) HSP20-like chaperones superfamily protein; CONTAINS InterPro DOMAIN/s: Heat shock protein Hsp20 (InterPro:IPR002068), HSP20-like chaperone (InterPro:IPR008978); BEST Arabidopsis thaliana protein match is: heat shock prote…
	OL01G000231	2.307	3.509	0.867	1.282	0.236	2.352	1.404	0.779	3	OL01G000231 Heat shock protein	20.2.1	stress.abiotic.heat	(loc_os01g04350.1 : 248.0) no description available & (q943e6|hsp12_orysa : 115.0) 16.9 kDa class I heat shock protein 2 - Oryza sativa (Rice) & (at3g46230 : 107.0) member of the class I small heat-shock protein (sHSP) family, which accounts for the majority of sHSPs in maturing seeds; heat shock protein 17.4 (HSP17.4); INVOLVED IN: response to heat; LOCATED IN: cellular_component unknown; EXPRES…
	OL01G000232	0	0	0	0	0	0	0	0	11	OL01G000232 Heat shock protein 17	20.2.1	stress.abiotic.heat	(q943e7|hsp13_orysa : 186.0) 16.9 kDa class I heat shock protein 3 - Oryza sativa (Rice) & (loc_os01g04360.1 : 186.0) no description available & (at5g59720 : 140.0) encodes a low molecular weight heat shock protein that contains the heat shock element in the promoter region. Expression is induced in response to heat shock.; heat shock protein 18.2 (HSP18.2); CONTAINS InterPro DOMAIN/s: Heat shock…
	OL01G000233	0	0	0	0	0	0	0	0	11	OL01G000233 Heat shock protein	20.2.1	stress.abiotic.heat	(p27777|hsp11_orysa : 219.0) 16.9 kDa class I heat shock protein 1 - Oryza sativa (Rice) & (loc_os01g04370.1 : 219.0) no description available & (at5g59720 : 163.0) encodes a low molecular weight heat shock protein that contains the heat shock element in the promoter region. Expression is induced in response to heat shock.; heat shock protein 18.2 (HSP18.2); CONTAINS InterPro DOMAIN/s: Heat shock…
	OL01G000234	0	0	0	0	0	0	0	0	11	OL01G000234 Hypothetical protein	35.2	not assigned.unknown	(original description: Hypothetical protein)
	OL01G000235	0	0	0	0	0	0	0	0	11	OL01G000235 STYKc	30.2.20	signalling.receptor kinases.wheat LRK10 like	(loc_os01g04409.1 : 793.0) no description available & (at1g25390 : 428.0) Protein kinase superfamily protein; FUNCTIONS IN: kinase activity; INVOLVED IN: protein amino acid phosphorylation; LOCATED IN: plasma membrane; EXPRESSED IN: 23 plant structures; EXPRESSED DURING: 13 growth stages; CONTAINS InterPro DOMAIN/s: Protein kinase, ATP binding site (InterPro:IPR017441), Protein kinase, catalytic …
	OL01G000236	0	0	0	0	0	0	0	0	11	OL01G000236 Hypothetical protein	35.2	not assigned.unknown	(original description: Hypothetical protein)
	OL01G000237	0	0	0	0	0	0	0	0	11	OL01G000237 STYKc	30.2.20	signalling.receptor kinases.wheat LRK10 like	(loc_os01g04450.1 : 619.0) no description available & (at1g18390 : 99.8) Protein kinase superfamily protein; FUNCTIONS IN: protein serine/threonine kinase activity, protein kinase activity, kinase activity, ATP binding; INVOLVED IN: protein amino acid phosphorylation; EXPRESSED IN: 22 plant structures; EXPRESSED DURING: 13 growth stages; CONTAINS InterPro DOMAIN/s: Protein kinase, ATP binding sit…
	OL01G000238	0.534	0.24	0.345	0.605	0.588	1.968	0.363	1.312	11	OL01G000238 Heat shock protein	20.2.1	stress.abiotic.heat	(q943e7|hsp13_orysa : 185.0) 16.9 kDa class I heat shock protein 3 - Oryza sativa (Rice) & (loc_os01g04360.1 : 185.0) no description available & (at5g59720 : 142.0) encodes a low molecular weight heat shock protein that contains the heat shock element in the promoter region. Expression is induced in response to heat shock.; heat shock protein 18.2 (HSP18.2); CONTAINS InterPro DOMAIN/s: Heat shock…
	OL01G000239	0.08	0	0.124	0.234	0	0	0.327	0.131	11	OL01G000239 Heat shock protein 17	20.2.1	stress.abiotic.heat	(p27777|hsp11_orysa : 219.0) 16.9 kDa class I heat shock protein 1 - Oryza sativa (Rice) & (loc_os01g04370.1 : 219.0) no description available & (at5g59720 : 163.0) encodes a low molecular weight heat shock protein that contains the heat shock element in the promoter region. Expression is induced in response to heat shock.; heat shock protein 18.2 (HSP18.2); CONTAINS InterPro DOMAIN/s: Heat shock…
	OL01G000240	0	0	0	0	0	0	0	0	11	OL01G000240 OL01T000240.01	35.2	not assigned.unknown	no hits & (original description: OL01T000240.01)
	OL01G000241	0	0	0	0.23	0	0	0	0.194	11	OL01G000241 Heat shock protein 17	20.2.1	stress.abiotic.heat	(q943e6|hsp12_orysa : 218.0) 16.9 kDa class I heat shock protein 2 - Oryza sativa (Rice) & (loc_os01g04380.1 : 218.0) no description available & (at5g59720 : 163.0) encodes a low molecular weight heat shock protein that contains the heat shock element in the promoter region. Expression is induced in response to heat shock.; heat shock protein 18.2 (HSP18.2); CONTAINS InterPro DOMAIN/s: Heat shock…
	OL01G000242	0.473	0	0.061	0	0.104	1.161	0.321	0.645	11	OL01G000242 OL01T000242.01	35.2	not assigned.unknown	no hits & (original description: OL01T000242.01)
	OL01G000243	0.71	3.296	0.464	0.789	0.666	0.41	0.79	0.749	3	OL01G000243 receptor-like protein kinase	30.2.20	signalling.receptor kinases.wheat LRK10 like	(loc_os01g04409.1 : 472.0) no description available & (at1g25390 : 263.0) Protein kinase superfamily protein; FUNCTIONS IN: kinase activity; INVOLVED IN: protein amino acid phosphorylation; LOCATED IN: plasma membrane; EXPRESSED IN: 23 plant structures; EXPRESSED DURING: 13 growth stages; CONTAINS InterPro DOMAIN/s: Protein kinase, ATP binding site (InterPro:IPR017441), Protein kinase, catalytic …
	OL01G000244	1.203	0.841	0.886	0.871	0.71	0.489	0.686	0.756	11	OL01G000244 STYKc	30.2.20	signalling.receptor kinases.wheat LRK10 like	(loc_os01g04450.1 : 1175.0) no description available & (at1g18390 : 452.0) Protein kinase superfamily protein; FUNCTIONS IN: protein serine/threonine kinase activity, protein kinase activity, kinase activity, ATP binding; INVOLVED IN: protein amino acid phosphorylation; EXPRESSED IN: 22 plant structures; EXPRESSED DURING: 13 growth stages; CONTAINS InterPro DOMAIN/s: Protein kinase, ATP binding s…
	OL01G000245	1.955	0.585	1.347	1.054	0.287	0	1.18	1.6	11	OL01G000245 OL01T000245.01	35.2	not assigned.unknown	no hits & (original description: OL01T000245.01)
	OL01G000246	0.088	7.711	0	0.222	0	0.226	0.119	0.259	4	OL01G000246 STYKc	11.9.3.3	lipid metabolism.lipid degradation.lysophospholipases.glycerophosphodiester phosphodiesterase	(loc_os01g04580.1 : 1123.0) no description available & (at5g38260 : 362.0) Protein kinase superfamily protein; FUNCTIONS IN: kinase activity; INVOLVED IN: protein amino acid phosphorylation; LOCATED IN: endomembrane system; CONTAINS InterPro DOMAIN/s: Protein kinase, ATP binding site (InterPro:IPR017441), Protein kinase, catalytic domain (InterPro:IPR000719), Serine-threonine/tyrosine-protein kin…
	OL01G000247	9.274	0.645	0.236	0.275	0.201	1.002	0.532	0.891	8	OL01G000247 Protein of unknown function (DUF789)	35.2	not assigned.unknown	(loc_os01g04590.1 : 313.0) no description available & (gnl|cdd|69161 : 129.0) no description available & (ipr008507 : 119.32896) Protein of unknown function DUF789 & (at4g16100 : 91.7) Protein of unknown function (DUF789); CONTAINS InterPro DOMAIN/s: Protein of unknown function DUF789 (InterPro:IPR008507); BEST Arabidopsis thaliana protein match is: Protein of unknown function (DUF789) (TAIR:AT5G…
	OL01G000248	1.368	0.354	1.528	0.893	1.041	0.726	1	1.055	11	OL01G000248 function unknown	33.99	development.unspecified	(loc_os01g04600.1 : 437.0) no description available & (at3g20070 : 86.3) Encodes a plant-specific protein of unknown function. Mutant embryos contain at most four small cells. The endosperm nucleoli are enlarged. Gene is expressed in siliques based on EST information.; TITAN9 (TTN9); FUNCTIONS IN: molecular_function unknown; INVOLVED IN: embryo development ending in seed dormancy, endosperm devel…
	OL01G000249	0.037	6.417	0.028	0.783	0	0.337	0.1	0.3	4	OL01G000249 Peptidase C26	35.2	not assigned.unknown	(loc_os01g04620.1 : 764.0) no description available & (at5g38200 : 532.0) Class I glutamine amidotransferase-like superfamily protein; FUNCTIONS IN: hydrolase activity; INVOLVED IN: glutamine metabolic process; LOCATED IN: cellular_component unknown; CONTAINS InterPro DOMAIN/s: Peptidase C26 (InterPro:IPR011697), Glutamine amidotransferase type 1 (InterPro:IPR017926); BEST Arabidopsis thaliana pr…
	OL01G000250	0.182	0.197	0.17	0.248	0.096	0.874	0.421	0.448	11	OL01G000250 Mandelate racemase / muconate lactonizing enzyme, N-terminal domain	26.1	misc.misc2	(loc_os01g04630.1 : 699.0) no description available & (at3g18270 : 453.0) a cytochrome P450 pseudogene. the second half of the gene overlaps perfectly with the other gene model.; cytochrome P450, family 77, subfamily A, polypeptide 5 pseudogene (CYP77A5P); FUNCTIONS IN: catalytic activity; INVOLVED IN: metabolic process; LOCATED IN: chloroplast; EXPRESSED IN: 22 plant structures; EXPRESSED DURING…
	OL01G000251	0.512	0.251	0	0.09	0	0.257	0	0.038	11	OL01G000251 Reticulon	20.1	stress.biotic	(loc_os01g04640.1 : 408.0) no description available & (at3g18260 : 184.0) Reticulon family protein; FUNCTIONS IN: molecular_function unknown; INVOLVED IN: biological_process unknown; LOCATED IN: endoplasmic reticulum; EXPRESSED IN: 13 plant structures; EXPRESSED DURING: LP.06 six leaves visible, LP.04 four leaves visible, 4 anthesis, petal differentiation and expansion stage, LP.12 twelve leaves …
	OL01G000252	2.335	4.512	1.74	1.851	1.787	3.445	2.566	2.509	3	OL01G000252 PB1	35.1	not assigned.no ontology	(loc_os01g04650.1 : 821.0) no description available & (at2g01190 : 168.0) Octicosapeptide/Phox/Bem1p family protein; LOCATED IN: cytosol, nucleus; EXPRESSED IN: 23 plant structures; EXPRESSED DURING: 13 growth stages; CONTAINS InterPro DOMAIN/s: Octicosapeptide/Phox/Bem1p (InterPro:IPR000270); BEST Arabidopsis thaliana protein match is: Octicosapeptide/Phox/Bem1p family protein (TAIR:AT3G18230.1)…
	OL01G000253	0	0	0	0.041	0	0	0	0.034	11	OL01G000253 Lipid phosphate phosphatase 2	26.13	misc.acid and other phosphatases	(loc_os01g04660.1 : 577.0) no description available & (at3g02600 : 371.0) Encodes phosphatidic acid phosphatase. Expressed during germination.; lipid phosphate phosphatase 3 (LPP3); FUNCTIONS IN: phosphatidate phosphatase activity; INVOLVED IN: phospholipid metabolic process; LOCATED IN: plasma membrane, integral to plasma membrane; EXPRESSED IN: 24 plant structures; EXPRESSED DURING: 14 growth s…
	OL01G000254	0.093	0.252	0.072	0	0	0.344	0	0.23	11	OL01G000254 Hypothetical protein	35.2	not assigned.unknown	(original description: Hypothetical protein)
	OL01G000255	0.957	0.644	0.68	2.553	0.316	0	2.383	1.044	11	OL01G000255 OL01T000255.01	35.2	not assigned.unknown	no hits & (original description: OL01T000255.01)
	OL01G000256	0.48	0.172	0.422	0.279	0.443	0.206	0.435	0.275	11	OL01G000256 OL01T000256.01	35.2	not assigned.unknown	no hits & (original description: OL01T000256.01)
	OL01G000257	0.135	0.208	0.09	0.019	0	0.107	0.052	0.047	11	OL01G000257 STYKc	11.9.3.3	lipid metabolism.lipid degradation.lysophospholipases.glycerophosphodiester phosphodiesterase	(loc_os01g04490.1 : 487.0) no description available & (at5g38260 : 291.0) Protein kinase superfamily protein; FUNCTIONS IN: kinase activity; INVOLVED IN: protein amino acid phosphorylation; LOCATED IN: endomembrane system; CONTAINS InterPro DOMAIN/s: Protein kinase, ATP binding site (InterPro:IPR017441), Protein kinase, catalytic domain (InterPro:IPR000719), Serine-threonine/tyrosine-protein kina…
	OL01G000258	0	0	0	0	0	0	0	0	11	OL01G000258 STYKc	35.2	not assigned.unknown	(original description: STYKc)
	OL01G000259	0.438	0.394	0.472	0.614	0.514	0.717	0.43	0.638	11	OL01G000259 OL01T000259.01	35.2	not assigned.unknown	no hits & (original description: OL01T000259.01)
	OL01G000260	0.73	1.512	0.572	2.507	0.619	1.175	1.473	1.341	11	OL01G000260 STYKc	11.9.3.3	lipid metabolism.lipid degradation.lysophospholipases.glycerophosphodiester phosphodiesterase	(loc_os01g04570.1 : 795.0) no description available & (at1g66980 : 361.0) Encodes SNC4 (suppressor of npr1-1, constitutive 4), an atypical receptor-like kinase with two predicted extracellular glycerophosphoryl diester phosphodiesterase domains.; suppressor of npr1-1 constitutive 4 (SNC4); CONTAINS InterPro DOMAIN/s: Protein kinase, ATP binding site (InterPro:IPR017441), Serine/threonine-protein …
	OL01G000261	0.481	0.384	0.318	0.259	0.118	0.131	0.073	0.204	11	OL01G000261 LEAF RUST 10 DISEASE-RESISTANCE LOCUS RECEPTOR-LIKE PROTEIN KINASE-like 2.1	11.9.3.3	lipid metabolism.lipid degradation.lysophospholipases.glycerophosphodiester phosphodiesterase	(loc_os01g04570.1 : 1318.0) no description available & (at5g38260 : 385.0) Protein kinase superfamily protein; FUNCTIONS IN: kinase activity; INVOLVED IN: protein amino acid phosphorylation; LOCATED IN: endomembrane system; CONTAINS InterPro DOMAIN/s: Protein kinase, ATP binding site (InterPro:IPR017441), Protein kinase, catalytic domain (InterPro:IPR000719), Serine-threonine/tyrosine-protein kin…
	OL01G000262	0.101	8.645	0.013	0.262	0	0.218	0.138	0.263	4	OL01G000262 STYKc	11.9.3.3	lipid metabolism.lipid degradation.lysophospholipases.glycerophosphodiester phosphodiesterase	(loc_os01g04580.1 : 1136.0) no description available & (at5g38260 : 358.0) Protein kinase superfamily protein; FUNCTIONS IN: kinase activity; INVOLVED IN: protein amino acid phosphorylation; LOCATED IN: endomembrane system; CONTAINS InterPro DOMAIN/s: Protein kinase, ATP binding site (InterPro:IPR017441), Protein kinase, catalytic domain (InterPro:IPR000719), Serine-threonine/tyrosine-protein kin…
	OL01G000263	6.626	0.318	0.201	0.114	0.062	0.261	0.224	0.347	8	OL01G000263 Protein of unknown function (DUF789)	35.2	not assigned.unknown	(loc_os01g04590.1 : 330.0) no description available & (gnl|cdd|69161 : 135.0) no description available & (ipr008507 : 121.56701) Protein of unknown function DUF789 & (at4g16100 : 105.0) Protein of unknown function (DUF789); CONTAINS InterPro DOMAIN/s: Protein of unknown function DUF789 (InterPro:IPR008507); BEST Arabidopsis thaliana protein match is: Protein of unknown function (DUF789) (TAIR:AT5…
	OL01G000264	1.85	0.366	2.087	1.399	1.185	0.701	1.626	1.225	11	OL01G000264 function unknown	33.99	development.unspecified	(loc_os01g04600.1 : 290.0) no description available & (at3g20070 : 85.9) Encodes a plant-specific protein of unknown function. Mutant embryos contain at most four small cells. The endosperm nucleoli are enlarged. Gene is expressed in siliques based on EST information.; TITAN9 (TTN9); FUNCTIONS IN: molecular_function unknown; INVOLVED IN: embryo development ending in seed dormancy, endosperm devel…
	OL01G000265	0	1.856	0	0.26	0.051	0.071	0.052	0.094	5	OL01G000265 Class I glutamine amidotransferase-like superfamily protein	35.2	not assigned.unknown	(loc_os01g04620.2 : 772.0) no description available & (at5g38200 : 549.0) Class I glutamine amidotransferase-like superfamily protein; FUNCTIONS IN: hydrolase activity; INVOLVED IN: glutamine metabolic process; LOCATED IN: cellular_component unknown; CONTAINS InterPro DOMAIN/s: Peptidase C26 (InterPro:IPR011697), Glutamine amidotransferase type 1 (InterPro:IPR017926); BEST Arabidopsis thaliana pr…
	OL01G000266	0.283	0.381	0.157	0.372	0.16	0.521	0.192	0.364	11	OL01G000266 Mandelate racemase / muconate lactonizing enzyme, N-terminal domain	26.1	misc.misc2	(loc_os01g04630.1 : 523.0) no description available & (at3g18270 : 370.0) a cytochrome P450 pseudogene. the second half of the gene overlaps perfectly with the other gene model.; cytochrome P450, family 77, subfamily A, polypeptide 5 pseudogene (CYP77A5P); FUNCTIONS IN: catalytic activity; INVOLVED IN: metabolic process; LOCATED IN: chloroplast; EXPRESSED IN: 22 plant structures; EXPRESSED DURING…
	OL01G000267	0.1	0.135	0	0	0	0	0	0	11	OL01G000267 Reticulon-like protein B9	20.1	stress.biotic	(loc_os01g04640.1 : 406.0) no description available & (at3g18260 : 183.0) Reticulon family protein; FUNCTIONS IN: molecular_function unknown; INVOLVED IN: biological_process unknown; LOCATED IN: endoplasmic reticulum; EXPRESSED IN: 13 plant structures; EXPRESSED DURING: LP.06 six leaves visible, LP.04 four leaves visible, 4 anthesis, petal differentiation and expansion stage, LP.12 twelve leaves …
	OL01G000268	3.016	5.978	1.925	2.43	2.003	4.086	3.762	2.608	3	OL01G000268 PB1	35.1	not assigned.no ontology	(loc_os01g04650.1 : 815.0) no description available & (at2g01190 : 165.0) Octicosapeptide/Phox/Bem1p family protein; LOCATED IN: cytosol, nucleus; EXPRESSED IN: 23 plant structures; EXPRESSED DURING: 13 growth stages; CONTAINS InterPro DOMAIN/s: Octicosapeptide/Phox/Bem1p (InterPro:IPR000270); BEST Arabidopsis thaliana protein match is: Octicosapeptide/Phox/Bem1p family protein (TAIR:AT3G18230.1)…
	OL01G000269	0	0	0	0.047	0.032	0	0	0.02	11	OL01G000269 Lipid phosphate phosphatase 2	26.13	misc.acid and other phosphatases	(loc_os01g04660.1 : 459.0) no description available & (at3g02600 : 277.0) Encodes phosphatidic acid phosphatase. Expressed during germination.; lipid phosphate phosphatase 3 (LPP3); FUNCTIONS IN: phosphatidate phosphatase activity; INVOLVED IN: phospholipid metabolic process; LOCATED IN: plasma membrane, integral to plasma membrane; EXPRESSED IN: 24 plant structures; EXPRESSED DURING: 14 growth s…
	OL01G000270	0.907	1.018	0.527	2.64	0.897	0.974	2.463	1.917	11	OL01G000270 OL01T000270.01	35.2	not assigned.unknown	no hits & (original description: OL01T000270.01)
	OL01G000271	0.579	0.071	0.428	0.639	0.695	0.194	0.858	0.689	11	OL01G000271 OL01T000271.01	35.2	not assigned.unknown	no hits & (original description: OL01T000271.01)
	OL01G000272	0	0	0	0	0	0	0	0	11	OL01G000272 Protein ASPARTIC PROTEASE IN GUARD CELL 1	27.3.99	RNA.regulation of transcription.unclassified	(loc_os01g04710.1 : 709.0) no description available & (at1g25510 : 423.0) Eukaryotic aspartyl protease family protein; FUNCTIONS IN: aspartic-type endopeptidase activity; INVOLVED IN: proteolysis; LOCATED IN: endomembrane system; EXPRESSED IN: 13 plant structures; EXPRESSED DURING: 6 growth stages; CONTAINS InterPro DOMAIN/s: Peptidase aspartic (InterPro:IPR021109), Peptidase aspartic, catalytic …
	OL01G000273	9.694	4.205	10.193	9.842	10.518	10.212	13.05	10.732	11	OL01G000273 Di-glucose binding within endoplasmic reticulum	35.1	not assigned.no ontology	(loc_os01g04720.1 : 1189.0) no description available & (at1g25570 : 600.0) Di-glucose binding protein with Leucine-rich repeat domain; LOCATED IN: plasma membrane, vacuole; EXPRESSED IN: 22 plant structures; EXPRESSED DURING: 13 growth stages; CONTAINS InterPro DOMAIN/s: Malectin/receptor-like protein kinase (InterPro:IPR021720), Leucine-rich repeat (InterPro:IPR001611); BEST Arabidopsis thaliana…
	OL01G000274	50.982	76.076	188.819	159.33	218.873	197.68	154.9	139.303	14	OL01G000274 OL01T000274.01	35.2	not assigned.unknown	no hits & (original description: OL01T000274.01)
	OL01G000275	0.98	11.121	6.1	20.271	6.003	10.888	9.981	11.742	12	OL01G000275 B3	27.3.3	RNA.regulation of transcription.AP2/EREBP, APETALA2/Ethylene-responsive element binding protein family	(loc_os01g04750.1 : 343.0) no description available & (at1g68840 : 233.0) Rav2 is part of a complex that has been named `regulator of the (H+)-ATPase of the vacuolar and endosomal membranes' (RAVE); related to ABI3/VP1 2 (RAV2); FUNCTIONS IN: transcription repressor activity, DNA binding, sequence-specific DNA binding transcription factor activity; INVOLVED IN: regulation of transcription, DNA-de…
	OL01G000276	4.233	117.164	11.346	43.428	13.111	33.007	55.567	34.367	10	OL01G000276 RAV	27.3.3	RNA.regulation of transcription.AP2/EREBP, APETALA2/Ethylene-responsive element binding protein family	(loc_os01g04800.1 : 454.0) no description available & (at1g25560 : 239.0) Encodes a member of the RAV transcription factor family that contains AP2 and B3 binding domains. Involved in the regulation of flowering under long days. Loss of function results in early flowering. Overexpression causes late flowering and repression of expression of FT. Novel transcriptional regulator involved in ethylene…
	OL01G000277	23.39	45.049	19.574	24.136	22.262	31.269	27.805	25.444	3	OL01G000277 MIT	29.5.9	protein.degradation.AAA type	(loc_os01g04814.1 : 655.0) no description available & (at2g27600 : 592.0) Encodes a SKD1 (Suppressor of K+ Transport Growth Defect1) homolog. Localized to the cytoplasm and to multivesicular endosomes. Involved in multivesicular endosome function.; SUPPRESSOR OF K+ TRANSPORT GROWTH DEFECT1 (SKD1); FUNCTIONS IN: nucleoside-triphosphatase activity, nucleotide binding, ATP binding; INVOLVED IN: vesi…
	OL01G000278	0.87	0.91	0.986	1.286	1.577	2.057	1.535	1.35	11	OL01G000278 Hypothetical protein	35.2	not assigned.unknown	no hits & (original description: Hypothetical protein)
	OL01G000279	6.642	0.994	2.383	2.865	1.623	1.812	1.838	1.309	7	OL01G000279 Vitamin B6 photo-protection and homoeostasis	35.2	not assigned.unknown	(original description: Vitamin B6 photo-protection and homoeostasis)
	OL01G000280	5.246	0.57	2.164	1.629	1.935	1.376	1.935	1.547	7	OL01G000280 Vitamin B6 photo-protection and homoeostasis	35.2	not assigned.unknown	(at5g01510 : 141.0) ROOT UV-B SENSITIVE 5 (RUS5); CONTAINS InterPro DOMAIN/s: Protein of unknown function DUF647 (InterPro:IPR006968); BEST Arabidopsis thaliana protein match is: Protein of unknown function, DUF647 (TAIR:AT3G45890.1); Has 426 Blast hits to 424 proteins in 125 species: Archae - 0; Bacteria - 2; Metazoa - 111; Fungi - 69; Plants - 183; Viruses - 0; Other Eukaryotes - 61 (source: NC…
	OL01G000281	0.826	0.825	2.353	1.409	1.828	0.858	1.538	1.352	11	OL01G000281 WD domain, G-beta repeat	27.3.99	RNA.regulation of transcription.unclassified	(loc_os01g04870.1 : 820.0) no description available & (at5g58760 : 559.0) Encodes a DDB1a interacting protein DDB2 required for UV-B tolerance and genomic integrity.; damaged DNA binding 2 (DDB2); FUNCTIONS IN: nucleotide binding, zinc ion binding, nucleic acid binding; INVOLVED IN: DNA repair, response to UV-B; LOCATED IN: nucleus, CUL4 RING ubiquitin ligase complex; EXPRESSED IN: 23 plant struc…
	OL01G000282	8.863	2.404	12.247	6.649	11.956	6.628	9.245	9.793	11	OL01G000282 Flocculation FLO11-like protein	35.2	not assigned.unknown	(loc_os01g04880.1 : 532.0) no description available & (at2g40070 : 208.0) FUNCTIONS IN: molecular_function unknown; INVOLVED IN: biological_process unknown; LOCATED IN: cellular_component unknown; EXPRESSED IN: 17 plant structures; EXPRESSED DURING: 7 growth stages; BEST Arabidopsis thaliana protein match is: proline-rich family protein (TAIR:AT3G09000.1); Has 108635 Blast hits to 60786 proteins …
	OL01G000283	13.046	0.132	2.915	1.399	2.386	1.44	1.842	0.99	7	OL01G000283 Peptidase family M50	29.5	protein.degradation	(loc_os01g04900.1 : 909.0) no description available & (at5g05740 : 584.0) S2P-like putative metalloprotease, also contain transmembrane helices near their C-termini and many of them, five of seven, contain a conserved zinc-binding motif HEXXH. Homolog of EGY1. Each of the EGY1 and EGY-like proteins share two additional highly conserved motifs, the previously reported NPDG motif (aa 442├▒454 in EG…
	OL01G000284	2.861	1.23	6.744	4.853	7.869	6.286	5.781	4.369	11	OL01G000284 Kinase binding protein CGI-121	35.2	not assigned.unknown	(loc_os01g04910.1 : 316.0) no description available & (at4g34412 : 225.0) CONTAINS InterPro DOMAIN/s: Kinase binding protein CGI-121 (InterPro:IPR013926); Has 275 Blast hits to 275 proteins in 139 species: Archae - 0; Bacteria - 5; Metazoa - 98; Fungi - 109; Plants - 42; Viruses - 0; Other Eukaryotes - 21 (source: NCBI BLink). & (gnl|cdd|72042 : 117.0) no description available & (gnl|cdd|39269 : …
	OL01G000285	10.791	2.303	5.658	0.963	6.387	9.226	3.136	2.66	7	OL01G000285 Glycosyl transferases group 1	11.10.4	lipid metabolism.glycolipid synthesis.sulfolipid synthase	(loc_os01g04920.1 : 838.0) no description available & (at5g01220 : 653.0) involved in sulfolipid biosynthesis; sulfoquinovosyldiacylglycerol 2 (SQD2); FUNCTIONS IN: UDP-glycosyltransferase activity, UDP-sulfoquinovose:DAG sulfoquinovosyltransferase activity, transferase activity, transferring glycosyl groups; INVOLVED IN: cellular response to phosphate starvation, sulfolipid biosynthetic process,…
	OL01G000286	13.783	10.34	6.471	7.059	6.696	11.574	6.068	7.332	3	OL01G000286 Myb-like DNA-binding domain	27.3.26	RNA.regulation of transcription.MYB-related transcription factor family	(loc_os01g04930.1 : 395.0) no description available & (at2g38090 : 193.0) Duplicated homeodomain-like superfamily protein; CONTAINS InterPro DOMAIN/s: Molecular chaperone, heat shock protein, Hsp40, DnaJ (InterPro:IPR015609), SANT, eukarya (InterPro:IPR017884), Myb-like DNA-binding domain, SHAQKYF class (InterPro:IPR006447), SANT, DNA-binding (InterPro:IPR001005), Homeodomain-like (InterPro:IPR00…
	OL01G000287	20.447	14.987	4.303	8.1	7.064	9.174	7.903	9.152	3	OL01G000287 POT family	34.13	transport.peptides and oligopeptides	(loc_os01g04950.3 : 1117.0) no description available & (at3g54140 : 788.0) Encodes a di- and tri-peptide transporter that recognizes a variety of different amino acid combinations. GFP-tagged PTR1 localizes to the plasma membrane and has 8 to 11 predicted transmembrane domains. PTR1 is expressed in a number of different vascular tissues throughout the plant based on promoter:GUS expression analys…
	OL01G000288	1.387	0.273	1.127	2.167	1.384	1.184	1.747	1.717	11	OL01G000288 Hypothetical protein	29.5.4	protein.degradation.aspartate protease	(p42211|asprx_orysa : 148.0) Aspartic proteinase precursor (EC 3.4.23.-) - Oryza sativa (Rice) & (loc_os05g04630.6 : 148.0) no description available & (at1g62290 : 105.0) Saposin-like aspartyl protease family protein; FUNCTIONS IN: aspartic-type endopeptidase activity; INVOLVED IN: proteolysis, lipid metabolic process; LOCATED IN: vacuole; EXPRESSED IN: 10 plant structures; EXPRESSED DURING: LP.0…
	OL01G000289	3.529	7.535	4.204	5.101	4.237	3.906	4.794	4.595	3	OL01G000289 Mitochondrial carrier protein	34.9	transport.metabolite transporters at the mitochondrial membrane	(loc_os01g04990.1 : 531.0) no description available & (at3g53940 : 363.0) Mitochondrial substrate carrier family protein; FUNCTIONS IN: binding, transporter activity; INVOLVED IN: transport, mitochondrial transport, transmembrane transport; LOCATED IN: mitochondrial inner membrane, membrane; EXPRESSED IN: 8 plant structures; EXPRESSED DURING: 4 anthesis, F mature embryo stage, petal differentiati…
	OL01G000290	0	0	0	0	0	0	0	0	11	OL01G000290 Hypothetical protein	35.2	not assigned.unknown	(original description: Hypothetical protein)
	OL01G000291	3.181	1.508	14.731	11.559	21.999	11.668	11.581	13.478	9	OL01G000291 Mitochondrial glycoprotein	35.1	not assigned.no ontology	(loc_os01g05010.1 : 148.0) no description available & (at5g05990 : 80.9) Mitochondrial glycoprotein family protein; FUNCTIONS IN: molecular_function unknown; INVOLVED IN: biological_process unknown; LOCATED IN: mitochondrion, mitochondrial matrix; EXPRESSED IN: 23 plant structures; EXPRESSED DURING: 15 growth stages; CONTAINS InterPro DOMAIN/s: Mitochondrial glycoprotein (InterPro:IPR003428); BES…
	OL01G000292	0	0	0	0	0	0	0	0	11	OL01G000292 Hypothetical protein	35.1	not assigned.no ontology	(loc_os01g05050.1 : 116.0) no description available & (gnl|cdd|37747 : 89.3) no description available & (at3g55605 : 83.6) Mitochondrial glycoprotein family protein; FUNCTIONS IN: molecular_function unknown; INVOLVED IN: biological_process unknown; LOCATED IN: mitochondrial matrix; EXPRESSED IN: 21 plant structures; EXPRESSED DURING: 13 growth stages; CONTAINS InterPro DOMAIN/s: Mitochondrial gly…
	OL01G000293	29.244	1.641	9.217	7.855	9.228	8.921	8.276	6.958	7	OL01G000293 Mitochondrial glycoprotein	35.1	not assigned.no ontology	(loc_os01g05060.1 : 329.0) no description available & (gnl|cdd|37747 : 132.0) no description available & (at2g39795 : 123.0) Mitochondrial glycoprotein family protein; CONTAINS InterPro DOMAIN/s: Mitochondrial glycoprotein (InterPro:IPR003428); BEST Arabidopsis thaliana protein match is: Mitochondrial glycoprotein family protein (TAIR:AT3G55605.1); Has 404 Blast hits to 404 proteins in 130 specie…
	OL01G000294	13.704	93.071	0.124	0.88	0.352	3.338	0.724	2.051	4	OL01G000294 OL01T000294.01	35.2	not assigned.unknown	no hits & (original description: OL01T000294.01)
	OL01G000295	29.736	66.615	35.611	41.486	32.274	53.069	39.479	42.253	3	OL01G000295 function unknown	35.2	not assigned.unknown	(loc_os01g05070.1 : 484.0) no description available & (at3g49720 : 322.0) unknown protein; FUNCTIONS IN: molecular_function unknown; INVOLVED IN: biological_process unknown; LOCATED IN: chloroplast thylakoid membrane, Golgi apparatus, plasma membrane, membrane; EXPRESSED IN: 25 plant structures; EXPRESSED DURING: 15 growth stages; BEST Arabidopsis thaliana protein match is: unknown protein (TAIR:…
	OL01G000296	5.275	0.536	0.887	0.773	0.657	0.55	0.676	0.204	7	OL01G000296 Pentapeptide repeats (8 copies)	35.1	not assigned.no ontology	(loc_os01g05080.1 : 202.0) no description available & (at2g44920 : 185.0) Tetratricopeptide repeat (TPR)-like superfamily protein; FUNCTIONS IN: molecular_function unknown; LOCATED IN: thylakoid, thylakoid lumen, chloroplast thylakoid membrane, chloroplast thylakoid lumen, chloroplast; EXPRESSED IN: 24 plant structures; EXPRESSED DURING: 13 growth stages; CONTAINS InterPro DOMAIN/s: Pentapeptide …
	OL01G000297	5.257	4.558	6.321	6.363	4.785	3.839	4.228	6.307	11	OL01G000297 Vacuolar import and degradation protein	30.11	signalling.light	(loc_os03g47550.1 : 294.0) no description available & (at2g37680 : 259.0) CONTAINS InterPro DOMAIN/s: Vacuolar import/degradation protein Vid24 (InterPro:IPR018618); Has 318 Blast hits to 317 proteins in 131 species: Archae - 0; Bacteria - 0; Metazoa - 80; Fungi - 184; Plants - 51; Viruses - 0; Other Eukaryotes - 3 (source: NCBI BLink). & (ipr018618 : 98.67469) Vacuolar import/degradation protein…
	OL01G000298	4.015	2.013	5.202	3.485	6.034	3.984	4.757	4.409	11	OL01G000298 Actin	31.1	cell.organisation	(at3g12380 : 481.0) Encodes a gene similar to actin-related proteins in other organisms. Member of nuclear ARP gene family.; actin-related protein 5 (ARP5); CONTAINS InterPro DOMAIN/s: Actin/actin-like (InterPro:IPR004000); BEST Arabidopsis thaliana protein match is: Actin-like ATPase superfamily protein (TAIR:AT2G42100.1). & (gnl|cdd|35900 : 362.0) no description available & (gnl|cdd|28896 : 152…
	OL01G000299	0	0.274	0	0	0	0	0	0	11	OL01G000299 Ubiquitin fusion degradation protein	29.5.11	protein.degradation.ubiquitin	(loc_os01g05120.1 : 518.0) no description available & (gnl|cdd|37027 : 224.0) no description available & (at2g21270 : 205.0) ubiquitin fusion degradation 1 (UFD1); FUNCTIONS IN: molecular_function unknown; INVOLVED IN: ubiquitin-dependent protein catabolic process; LOCATED IN: endomembrane system; EXPRESSED IN: 24 plant structures; EXPRESSED DURING: 13 growth stages; CONTAINS InterPro DOMAIN/s: U…
	OL01G000300	5.082	7.487	7.288	8.201	7.151	6.203	7.017	7.331	11	OL01G000300 function unknown	35.2	not assigned.unknown	(original description: function unknown)
	OL01G000301	5.528	3.865	11.804	8.969	12.754	11.578	8.713	8.601	11	OL01G000301 function unknown	35.2	not assigned.unknown	no hits & (original description: function unknown)
	OL01G000302	1.545	1.387	0.898	2.748	1.614	3.911	3.235	2.687	11	OL01G000302 OL01T000302.01	35.2	not assigned.unknown	no hits & (original description: OL01T000302.01)
	OL01G000303	1.386	1.748	1.417	1.946	1.868	1.575	1.763	1.473	11	OL01G000303 OL01T000303.01	35.2	not assigned.unknown	no hits & (original description: OL01T000303.01)
	OL01G000304	4.479	3.492	7.489	6.749	7.778	8.03	5.284	4.92	11	OL01G000304 OL01T000304.01	35.2	not assigned.unknown	no hits & (original description: OL01T000304.01)
	OL01G000305	5.453	5.995	4.57	4.752	5.287	5.942	6.803	6.103	3	OL01G000305 OL01T000305.01	35.2	not assigned.unknown	no hits & (original description: OL01T000305.01)
	OL01G000306	2.602	2.867	1.191	0.918	1.405	1.96	2.089	8.229	3	OL01G000306 OL01T000306.01	35.2	not assigned.unknown	no hits & (original description: OL01T000306.01)
	OL01G000307	0	0	0	0	0	0	0	0	11	OL01G000307 Hypothetical protein	35.2	not assigned.unknown	(original description: Hypothetical protein)
	OL01G000308	0.039	0	0.015	0	0	0	0	0.016	11	OL01G000308 Hypothetical protein	35.2	not assigned.unknown	(original description: Hypothetical protein)
	OL01G000309	0	0	0	0	0	0	0	0	11	OL01G000309 OL01T000309.01	35.2	not assigned.unknown	no hits & (original description: OL01T000309.01)
	OL01G000310	10.467	13.433	11.627	12.389	12.237	12.124	12.291	12.552	3	OL01G000310 TFIIS helical bundle-like domain	27.3.99	RNA.regulation of transcription.unclassified	(loc_os01g05420.1 : 645.0) no description available & (at1g32130 : 384.0) The C-terminal portion of this protein has high homology to the C-termini of the IWS1 (Interacts With Spt6) proteins found in yeast and humans. Interacts with transcription factor BES1. Involved in brassinosteroid-regulated gene expression.; IWS1; FUNCTIONS IN: molecular_function unknown; INVOLVED IN: brassinosteroid mediat…
	OL01G000311	0.528	0.426	2.699	1.4	3.552	1.684	2.007	1.469	11	OL01G000311 Rhomboid family	29.5.5	protein.degradation.serine protease	(at2g29050 : 346.0) RHOMBOID-like 1 (RBL1); FUNCTIONS IN: serine-type endopeptidase activity; LOCATED IN: Golgi apparatus; EXPRESSED IN: 20 plant structures; EXPRESSED DURING: 11 growth stages; CONTAINS InterPro DOMAIN/s: Peptidase S54, rhomboid (InterPro:IPR002610); BEST Arabidopsis thaliana protein match is: RHOMBOID-like protein 4 (TAIR:AT3G53780.2); Has 5724 Blast hits to 5720 proteins in 169…
	OL01G000312	0.06	0	0.046	0.073	0.02	0	0.061	0.061	11	OL01G000312 Hypothetical protein	27.3.67	RNA.regulation of transcription.putative transcription regulator	(loc_os01g05440.1 : 249.0) no description available & (gnl|cdd|67106 : 145.0) no description available & (at1g15910 : 123.0) XH/XS domain-containing protein; CONTAINS InterPro DOMAIN/s: Domain of unknown function XS (InterPro:IPR005380), Domain of unknown function XH (InterPro:IPR005379), Domain of unknown function, putative Zinc finger, XS/XH (InterPro:IPR005381); BEST Arabidopsis thaliana prote…
	OL01G000313	0	0	0	0	0	0	0	0	11	OL01G000313 Hypothetical protein	35.2	not assigned.unknown	no hits & (original description: Hypothetical protein)
	OL01G000314	0.263	0.177	0.611	1.169	0.52	0.363	0.506	0.574	11	OL01G000314 function unknown	35.2	not assigned.unknown	(original description: function unknown)
	OL01G000315	0.117	0	0.407	0.736	0.693	0.322	0.238	0.287	11	OL01G000315 XS zinc finger domain	35.2	not assigned.unknown	(original description: XS zinc finger domain)
	OL01G000316	3.007	0.984	7.555	5.578	7.651	4.282	5.416	5.262	11	OL01G000316 XS zinc finger domain	27.3.67	RNA.regulation of transcription.putative transcription regulator	(loc_os01g05470.1 : 901.0) no description available & (at1g15910 : 292.0) XH/XS domain-containing protein; CONTAINS InterPro DOMAIN/s: Domain of unknown function XS (InterPro:IPR005380), Domain of unknown function XH (InterPro:IPR005379), Domain of unknown function, putative Zinc finger, XS/XH (InterPro:IPR005381); BEST Arabidopsis thaliana protein match is: XH/XS domain-containing protein (TAIR:…
	OL01G000317	0.835	0	0.489	0.496	0.405	0.377	0.139	0.237	11	OL01G000317 Protein of unknown function, DUF547	35.2	not assigned.unknown	(loc_os01g05480.1 : 775.0) no description available & (at2g39690 : 271.0) Protein of unknown function, DUF547; FUNCTIONS IN: molecular_function unknown; INVOLVED IN: biological_process unknown; LOCATED IN: mitochondrion; EXPRESSED IN: 8 plant structures; EXPRESSED DURING: LP.04 four leaves visible, LP.02 two leaves visible, petal differentiation and expansion stage, LP.12 twelve leaves visible; C…
	OL01G000318	37.392	113.774	43.895	46.888	59.765	79.195	50.919	52.831	3	OL01G000318 triosephosphate isomerase	4.1.7	glycolysis.cytosolic branch.triosephosphate isomerase (TPI)	(loc_os01g05490.1 : 482.0) no description available & (p48494|tpis_orysa : 480.0) Triosephosphate isomerase, cytosolic (EC 5.3.1.1) (TIM) (Triose-phosphate isomerase) - Oryza sativa (Rice) & (at3g55440 : 402.0) Encodes triosephosphate isomerase.; triosephosphate isomerase (TPI); FUNCTIONS IN: triose-phosphate isomerase activity, copper ion binding; INVOLVED IN: in 7 processes; LOCATED IN: in 8 co…
	OL01G000319	23.922	31.324	27.087	22.459	21.624	14.775	23.836	21.297	3	OL01G000319 Putative zinc finger in N-recognin (UBR box)	29.5.11	protein.degradation.ubiquitin	(loc_os01g05500.2 : 2498.0) no description available & (at5g02310 : 870.0) Encodes PROTEOLYSIS6 (PRT6), a component of the N-end rule pathway that targets protein degradation through the identity of the amino-terminal residue of specific protein substrates. Another component of the N-end rule pathway is arginyl-tRNA:protein arginyltransferase (ATE). Arabidopsis contains two ATE genes: At5g05700/A…
	OL01G000320	1.031	1.12	1.237	1.598	0.966	0.643	1.084	0.98	11	OL01G000320 disease resistance protein	20.1.7	stress.biotic.PR-proteins	(loc_os01g05620.1 : 685.0) no description available & (gnl|cdd|39857 : 134.0) no description available & (at3g14470 : 114.0) NB-ARC domain-containing disease resistance protein; FUNCTIONS IN: protein binding; INVOLVED IN: apoptosis, defense response; LOCATED IN: endomembrane system; EXPRESSED IN: 23 plant structures; EXPRESSED DURING: 14 growth stages; CONTAINS InterPro DOMAIN/s: Leucine-rich rep…
	OL01G000321	4.462	3.624	12.127	6.254	20.468	10.432	10.678	7.478	9	OL01G000321 Core component of nucleosome. Nucleosomes wrap and compact DNA into chromatin, limiting DNA accessibility to the cellular machineries which require DNA as a template. Histones thereby play a central role in transcription regulation, DNA repair, DNA replication and chromosomal stability. DNA accessibility is regulated via a complex set of post-translational modifications of histones, a…	28.1.3.2.1	DNA.synthesis/chromatin structure.histone.core.H2A	(loc_os01g05970.1 : 165.0) no description available & (q43217|h2b3_wheat : 148.0) Histone H2B.3 (wcH2B-8) - Triticum aestivum (Wheat) & (at5g22880 : 145.0) Encodes a histone 2B (H2B) protein. This protein can be ubiquitinated in planta, and this modification depends on the HUB1 and HUB2 E3 ubiquitin ligases.; histone B2 (HTB2); FUNCTIONS IN: DNA binding; INVOLVED IN: nucleosome assembly; LOCATED …
	OL01G000322	0.344	0.077	0.222	0.557	0.189	0.264	0.429	0.376	11	OL01G000322 LRR receptor-like kinase family protein	30.2.12	signalling.receptor kinases.leucine rich repeat XII	(loc_os01g05640.1 : 1224.0) no description available & (at3g47570 : 491.0) Leucine-rich repeat protein kinase family protein; FUNCTIONS IN: protein serine/threonine kinase activity, kinase activity, ATP binding; INVOLVED IN: transmembrane receptor protein tyrosine kinase signaling pathway, protein amino acid phosphorylation; LOCATED IN: plasma membrane; EXPRESSED IN: 13 plant structures; EXPRESSE…
	OL01G000323	0.426	0.383	0.771	0.552	0.375	0.523	0.579	0.349	11	OL01G000323 Hypothetical protein	35.2	not assigned.unknown	no hits & (original description: Hypothetical protein)
	OL01G000324	0.254	0.684	0	0	0.335	0	0.345	0.208	11	OL01G000324 Hypothetical protein	35.2	not assigned.unknown	no hits & (original description: Hypothetical protein)
	OL01G000325	0.387	0.105	0.078	0.289	0.04	0.36	0.188	0.241	11	OL01G000325 resistance protein	35.2	not assigned.unknown	no hits & (original description: resistance protein)
	OL01G000326	0	0	0	0	0	0	0	0	11	OL01G000326 Pfam:hATC	28.99	DNA.unspecified	(loc_os06g10740.1 : 760.0) no description available & (p08770|tra1_maize : 449.0) Putative AC transposase (ORFA) - Zea mays (Maize) & (gnl|cdd|36337 : 252.0) no description available & (at3g42170 : 206.0) transposase-like gene with conserved domains from the family of hAT transposases that includes hobo from Drosophila melanogaster, Activator (Ac) from maize, and Tam3 from snapdragon but lacks se…
	OL01G000327	0	0	0	0	0	0	0	0	11	OL01G000327 Hypothetical protein	35.2	not assigned.unknown	no hits & (original description: Hypothetical protein)
	OL01G000328	0.694	0.476	1.002	0.402	1.171	0.743	0.619	0.54	11	OL01G000328 Core component of nucleosome. Nucleosomes wrap and compact DNA into chromatin, limiting DNA accessibility to the cellular machineries which require DNA as a template. Histones thereby play a central role in transcription regulation, DNA repair, DNA replication and chromosomal stability. DNA accessibility is regulated via a complex set of post-translational modifications of histones, a…	28.1.3.2.1	DNA.synthesis/chromatin structure.histone.core.H2A	(loc_os01g05970.1 : 154.0) no description available & (o22582|h2b_goshi : 141.0) Histone H2B - Gossypium hirsutum (Upland cotton) & (at5g22880 : 140.0) Encodes a histone 2B (H2B) protein. This protein can be ubiquitinated in planta, and this modification depends on the HUB1 and HUB2 E3 ubiquitin ligases.; histone B2 (HTB2); FUNCTIONS IN: DNA binding; INVOLVED IN: nucleosome assembly; LOCATED IN: …
	OL01G000329	0	0	0	0	0	0	0	0	11	OL01G000329 function unknown	35.2	not assigned.unknown	(original description: function unknown)
	OL01G000330	0	0	0	0	0	0	0	0	11	OL01G000330 3-oxo-5-alpha-steroid 4-dehydrogenase	11.8.7	lipid metabolism.'exotics' (steroids, squalene etc).trans-2-enoyl-CoA reductase (NADPH)	(loc_os01g05670.1 : 578.0) no description available & (at3g55360 : 492.0) Enoyl-CoA reductase is involved in all very long chain fatty acids (VLCFA) elongation reactions that are required for cuticular wax, storage lipid and sphingolipid metabolism. The protein is located in the ER, but in contrast to its yeast homolog TSC13 is not particularly enriched in the nuclear envelope-vacuole junction. M…
	OL01G000331	0	0	0	0	0	0	0	0	11	OL01G000331 Prenyltransferase and squalene oxidase repeat	16.1.1	secondary metabolism.isoprenoids.non-mevalonate pathway	(loc_os01g05680.1 : 655.0) no description available & (at2g39550 : 417.0) encodes the beta subunit of geranylgeranyl transferase (GGT-IB), involved in both ABA-mediated and auxin signaling pathways.; PGGT-I; CONTAINS InterPro DOMAIN/s: Terpenoid cylases/protein prenyltransferase alpha-alpha toroid (InterPro:IPR008930), Prenyltransferase/squalene oxidase (InterPro:IPR001330); BEST Arabidopsis thal…
	OL01G000332	0	0	0	0	0	0	0	0	11	OL01G000332 Protein tyrosine phosphatase-like protein, PTPLA	29.4	protein.postranslational modification	(loc_os01g05694.1 : 371.0) no description available & (at5g10480 : 303.0) Protein tyrosine phosphatase-like involved in cell division and differentiation. Interacts with CDKA;1 only in its phosphorylated form, preventing dephosphorylation. Overexpression slowed down cell division in suspension cell cultures at the G2-to-M transition and early mitosis and inhibited Arabidopsis seedling growth. Loc…
	OL01G000333	0	0	0	0	0	0	0	0	11	OL01G000333 protein tyrosine phosphatase-like	29.4	protein.postranslational modification	(loc_os01g05744.1 : 154.0) no description available & (at5g10480 : 114.0) Protein tyrosine phosphatase-like involved in cell division and differentiation. Interacts with CDKA;1 only in its phosphorylated form, preventing dephosphorylation. Overexpression slowed down cell division in suspension cell cultures at the G2-to-M transition and early mitosis and inhibited Arabidopsis seedling growth. Loc…
	OL01G000334	0	0	0	0	0	0	0	0	11	OL01G000334 Inherit from lilNOG: SLT1 protein	20.2	stress.abiotic	(loc_os01g05790.1 : 972.0) no description available & (at2g37570 : 601.0) encodes a protein that can complement the salt-sensitive phenotype of a calcineurin (CaN)-deficient yeast mutant. This gene occurs in a single-copy and is 75% identical to tobacco SLT1 gene.; sodium- and lithium-tolerant 1 (SLT1); FUNCTIONS IN: molecular_function unknown; INVOLVED IN: hyperosmotic salinity response; LOCATED…
	OL01G000335	0	0	0	0	0	0	0	0	11	OL01G000335 Inner membrane protein albino3	29.3.3	protein.targeting.chloroplast	(loc_os01g05800.1 : 645.0) no description available & (at2g28800 : 517.0) member of Chloroplast membrane protein ALBINO3 family. Similar to pea PPF1 and may play a role in plant senescence.; ALBINO 3 (ALB3); CONTAINS InterPro DOMAIN/s: Membrane insertion protein, OxaA/YidC (InterPro:IPR001708), Membrane insertion protein, OxaA/YidC, core (InterPro:IPR020001); BEST Arabidopsis thaliana protein mat…
	OL01G000336	0	0	0	0	0	0	0	0	11	OL01G000336 Gamma-glutamyltranspeptidase	21.2.2	redox.ascorbate and glutathione.glutathione	(loc_os01g05810.1 : 796.0) no description available & (gnl|cdd|37621 : 556.0) no description available & (at4g29210 : 524.0) The gene encodes a gamma-glutamyltransferase (AKA gamma-glutamyl transpeptidase, EC 2.3.2.2) that is located in the vacuole and is most active in roots. The encoded enzyme is involved in the initial degradation of glutathione conjugates in this cell compartment. It is also …
	OL01G000337	0	0	0	0	0	0	0	0	11	OL01G000337 function unknown	35.2	not assigned.unknown	(loc_os01g05830.1 : 346.0) no description available & (at5g59960 : 218.0) unknown protein; FUNCTIONS IN: molecular_function unknown; INVOLVED IN: biological_process unknown; LOCATED IN: nucleus; EXPRESSED IN: 24 plant structures; EXPRESSED DURING: 15 growth stages; Has 30201 Blast hits to 17322 proteins in 780 species: Archae - 12; Bacteria - 1396; Metazoa - 17338; Fungi - 3422; Plants - 5037; Vi…
	OL01G000338	0	0	0	0	0	0	0	0	11	OL01G000338 retinol dehydrogenase	26.22	misc.short chain dehydrogenase/reductase (SDR)	(loc_os01g05840.3 : 545.0) no description available & (at2g37540 : 350.0) NAD(P)-binding Rossmann-fold superfamily protein; FUNCTIONS IN: oxidoreductase activity, binding, catalytic activity; INVOLVED IN: pollen tube growth; EXPRESSED IN: 23 plant structures; EXPRESSED DURING: 13 growth stages; CONTAINS InterPro DOMAIN/s: NAD(P)-binding domain (InterPro:IPR016040), Glucose/ribitol dehydrogenase (…
	OL01G000339	0	0	0	0	0	0	0	0	11	OL01G000339 Hypothetical protein	35.2	not assigned.unknown	(original description: Hypothetical protein)
	OL01G000340	0	0	0	0	0	0	0	0	11	OL01G000340 PPR repeat	35.1.5	not assigned.no ontology.pentatricopeptide (PPR) repeat-containing protein	(loc_os01g05860.1 : 1067.0) no description available & (at3g15200 : 438.0) Tetratricopeptide repeat (TPR)-like superfamily protein; INVOLVED IN: biological_process unknown; LOCATED IN: cytosolic ribosome; CONTAINS InterPro DOMAIN/s: Pentatricopeptide repeat (InterPro:IPR002885); BEST Arabidopsis thaliana protein match is: Tetratricopeptide repeat (TPR)-like superfamily protein (TAIR:AT5G15010.1);…
	OL01G000341	0	0	0	0	0	0	0	0	11	OL01G000341 Leucine rich repeat N-terminal domain	30.2.12	signalling.receptor kinases.leucine rich repeat XII	(loc_os01g05870.1 : 1870.0) no description available & (at3g47570 : 677.0) Leucine-rich repeat protein kinase family protein; FUNCTIONS IN: protein serine/threonine kinase activity, kinase activity, ATP binding; INVOLVED IN: transmembrane receptor protein tyrosine kinase signaling pathway, protein amino acid phosphorylation; LOCATED IN: plasma membrane; EXPRESSED IN: 13 plant structures; EXPRESSE…
	OL01G000342	0	0	0	0	0	0	0	0	11	OL01G000342 Core component of nucleosome. Nucleosomes wrap and compact DNA into chromatin, limiting DNA accessibility to the cellular machineries which require DNA as a template. Histones thereby play a central role in transcription regulation, DNA repair, DNA replication and chromosomal stability. DNA accessibility is regulated via a complex set of post-translational modifications of histones, a…	28.1.3.2.1	DNA.synthesis/chromatin structure.histone.core.H2A	(loc_os01g05970.1 : 184.0) no description available & (at5g22880 : 155.0) Encodes a histone 2B (H2B) protein. This protein can be ubiquitinated in planta, and this modification depends on the HUB1 and HUB2 E3 ubiquitin ligases.; histone B2 (HTB2); FUNCTIONS IN: DNA binding; INVOLVED IN: nucleosome assembly; LOCATED IN: nucleolus, nucleus; EXPRESSED IN: 22 plant structures; EXPRESSED DURING: 13 gr…
	OL01G000343	0	0	0	0	0	0	0	0	11	OL01G000343 Leucine rich repeat N-terminal domain	30.2.12	signalling.receptor kinases.leucine rich repeat XII	(loc_os01g05940.1 : 746.0) no description available & (at3g47570 : 322.0) Leucine-rich repeat protein kinase family protein; FUNCTIONS IN: protein serine/threonine kinase activity, kinase activity, ATP binding; INVOLVED IN: transmembrane receptor protein tyrosine kinase signaling pathway, protein amino acid phosphorylation; LOCATED IN: plasma membrane; EXPRESSED IN: 13 plant structures; EXPRESSED…
	OL01G000344	0	0	0	0	0	0	0	0	11	OL01G000344 Core component of nucleosome. Nucleosomes wrap and compact DNA into chromatin, limiting DNA accessibility to the cellular machineries which require DNA as a template. Histones thereby play a central role in transcription regulation, DNA repair, DNA replication and chromosomal stability. DNA accessibility is regulated via a complex set of post-translational modifications of histones, a…	28.1.3.2.1	DNA.synthesis/chromatin structure.histone.core.H2A	(loc_os01g05970.1 : 174.0) no description available & (at5g22880 : 153.0) Encodes a histone 2B (H2B) protein. This protein can be ubiquitinated in planta, and this modification depends on the HUB1 and HUB2 E3 ubiquitin ligases.; histone B2 (HTB2); FUNCTIONS IN: DNA binding; INVOLVED IN: nucleosome assembly; LOCATED IN: nucleolus, nucleus; EXPRESSED IN: 22 plant structures; EXPRESSED DURING: 13 gr…
	OL01G000345	0	0	0	0	0	0	0	0	11	OL01G000345 function unknown	35.2	not assigned.unknown	(original description: function unknown)
	OL01G000346	4.558	1.564	2.711	2.493	2.672	1.884	2.465	2.471	11	OL01G000346 GAD domain	29.1.12	protein.aa activation.aspartate-tRNA ligase	(loc_os01g06020.1 : 781.0) no description available & (at4g33760 : 625.0) tRNA synthetase class II (D, K and N) family protein; FUNCTIONS IN: in 6 functions; INVOLVED IN: aspartyl-tRNA aminoacylation, translation, tRNA aminoacylation for protein translation; LOCATED IN: mitochondrion, chloroplast, membrane, cytoplasm; EXPRESSED IN: 22 plant structures; EXPRESSED DURING: 13 growth stages; CONTAINS…
	OL01G000347	0.966	0.124	2.745	0.848	1.032	1.525	1.188	0.678	11	OL01G000347 Protein of unknown function (DUF674)	35.2	not assigned.unknown	(loc_os01g06070.1 : 291.0) no description available & (gnl|cdd|68624 : 110.0) no description available & (at3g09110 : 95.1) Protein of unknown function (DUF674); CONTAINS InterPro DOMAIN/s: Protein of unknown function DUF674 (InterPro:IPR007750); BEST Arabidopsis thaliana protein match is: Protein of unknown function (DUF674) (TAIR:AT5G01150.1); Has 327 Blast hits to 250 proteins in 14 species: A…
	OL01G000348	0.333	2.243	0.731	0.754	0.366	2.248	1.659	1.545	3	OL01G000348 DUF674 family protein	35.2	not assigned.unknown	(original description: DUF674 family protein)
	OL01G000349	0.109	0	0	0	0	0	0	0	11	OL01G000349 Putative GID1-like gibberellin receptor	35.1	not assigned.no ontology	(loc_os01g06060.1 : 475.0) no description available & (gnl|cdd|36728 : 237.0) no description available & (at5g06570 : 185.0) alpha/beta-Hydrolases superfamily protein; FUNCTIONS IN: hydrolase activity; INVOLVED IN: metabolic process; LOCATED IN: cellular_component unknown; EXPRESSED IN: 6 plant structures; EXPRESSED DURING: petal differentiation and expansion stage; CONTAINS InterPro DOMAIN/s: Al…
	OL01G000350	0	0	0	0	0	0	0	0	11	OL01G000350 OL01T000350.01	35.2	not assigned.unknown	no hits & (original description: OL01T000350.01)
	OL01G000351	0	0	0	0	0	0	0	0	11	OL01G000351 DUF674 family protein	35.2	not assigned.unknown	(loc_os01g06070.1 : 384.0) no description available & (gnl|cdd|68624 : 108.0) no description available & (at3g09110 : 101.0) Protein of unknown function (DUF674); CONTAINS InterPro DOMAIN/s: Protein of unknown function DUF674 (InterPro:IPR007750); BEST Arabidopsis thaliana protein match is: Protein of unknown function (DUF674) (TAIR:AT5G01150.1); Has 327 Blast hits to 250 proteins in 14 species: …
	OL01G000352	0	0	0	0	0	0	0	0	11	OL01G000352 Hypothetical protein	35.2	not assigned.unknown	(original description: Hypothetical protein)
	OL01G000353	0.063	0	0.637	0.123	0.084	0.117	0	0.052	11	OL01G000353 DUF674 family protein	35.2	not assigned.unknown	(loc_os01g06130.1 : 435.0) no description available & (at3g09110 : 93.2) Protein of unknown function (DUF674); CONTAINS InterPro DOMAIN/s: Protein of unknown function DUF674 (InterPro:IPR007750); BEST Arabidopsis thaliana protein match is: Protein of unknown function (DUF674) (TAIR:AT5G01150.1); Has 327 Blast hits to 250 proteins in 14 species: Archae - 0; Bacteria - 0; Metazoa - 0; Fungi - 2; Pl…
	OL01G000354	0.375	0.252	1.38	0.273	0.247	0.345	0.382	0.307	11	OL01G000354 Protein of unknown function (DUF674)	35.2	not assigned.unknown	(original description: Protein of unknown function (DUF674))
	OL01G000355	0.401	0.154	4.238	3.057	2.381	0.474	1.361	2.062	11	OL01G000355 Protein of unknown function (DUF674)	35.2	not assigned.unknown	(loc_os01g06150.1 : 413.0) no description available & (gnl|cdd|68624 : 89.6) no description available & (at3g09110 : 82.8) Protein of unknown function (DUF674); CONTAINS InterPro DOMAIN/s: Protein of unknown function DUF674 (InterPro:IPR007750); BEST Arabidopsis thaliana protein match is: Protein of unknown function (DUF674) (TAIR:AT5G01150.1); Has 327 Blast hits to 250 proteins in 14 species: Ar…
	OL01G000356	0.111	3.132	0	0.215	0	0	0	0.181	4	OL01G000356 OL01T000356.01	35.2	not assigned.unknown	no hits & (original description: OL01T000356.01)
	OL01G000357	0	0	0	0	0	0	0	0	11	OL01G000357 CXE carboxylesterase	35.1	not assigned.no ontology	(loc_os01g06220.1 : 592.0) no description available & (gnl|cdd|36728 : 240.0) no description available & (at5g06570 : 236.0) alpha/beta-Hydrolases superfamily protein; FUNCTIONS IN: hydrolase activity; INVOLVED IN: metabolic process; LOCATED IN: cellular_component unknown; EXPRESSED IN: 6 plant structures; EXPRESSED DURING: petal differentiation and expansion stage; CONTAINS InterPro DOMAIN/s: Al…
	OL01G000358	2.014	0.236	0	0	0	0.161	0	0.072	8	OL01G000358 OL01T000358.01	35.2	not assigned.unknown	no hits & (original description: OL01T000358.01)
	OL01G000359	0.951	0	0	0	0	0	0	0	11	OL01G000359 Glycoprotein	29.4	protein.postranslational modification	(loc_os01g06240.1 : 902.0) no description available & (at2g19130 : 276.0) S-locus lectin protein kinase family protein; FUNCTIONS IN: protein serine/threonine kinase activity, sugar binding, protein kinase activity, ATP binding; INVOLVED IN: protein amino acid phosphorylation, recognition of pollen; LOCATED IN: endomembrane system; EXPRESSED IN: 19 plant structures; EXPRESSED DURING: 13 growth st…
	OL01G000360	0	0.247	0	0	0	0	0	0	11	OL01G000360 Hypothetical protein	20.1.7	stress.biotic.PR-proteins	(loc_os01g06250.1 : 179.0) no description available & (at2g28670 : 100.0) Disease resistance-responsive (dirigent-like protein) family protein; FUNCTIONS IN: molecular_function unknown; EXPRESSED IN: 9 plant structures; EXPRESSED DURING: petal differentiation and expansion stage, E expanded cotyledon stage, D bilateral stage; CONTAINS InterPro DOMAIN/s: Plant disease resistance response protein (…
	OL01G000361	7.305	6.006	5.699	5.894	5.71	4.412	6.736	6.088	11	OL01G000361 Inherit from strNOG: expressed protein	35.1	not assigned.no ontology	(loc_os05g06980.1 : 362.0) no description available & (at5g13560 : 294.0) unknown protein; BEST Arabidopsis thaliana protein match is: unknown protein (TAIR:AT2G37370.1); Has 12055 Blast hits to 8846 proteins in 811 species: Archae - 217; Bacteria - 1046; Metazoa - 6104; Fungi - 1115; Plants - 528; Viruses - 14; Other Eukaryotes - 3031 (source: NCBI BLink). & (reliability: 588.0) & (original desc…
	OL01G000362	4.42	5.058	0.029	0.423	0.075	0.908	0.386	0.512	13	OL01G000362 STYKc	30.2.16	signalling.receptor kinases.Catharanthus roseus-like RLK1	(loc_os01g06280.2 : 984.0) no description available & (at3g46290 : 510.0) Encodes HERCULES1 (HERK1), a receptor kinase regulated by Brassinosteroids and required for cell elongation during vegetative growth.; hercules receptor kinase 1 (HERK1); FUNCTIONS IN: protein kinase activity, kinase activity; INVOLVED IN: brassinosteroid mediated signaling pathway, post-embryonic development, response to b…
	OL01G000363	29.509	42.077	49.123	44.401	51.554	39.156	41.685	42.216	11	OL01G000363 Zinc knuckle	27.1.1	RNA.processing.splicing	(loc_os01g06290.1 : 215.0) no description available & (at2g37340 : 140.0) encodes an RS-containing Zinc knuckle protein with molecular mass of 33kDa that is localized to nuclear specks.; arginine/serine-rich zinc knuckle-containing protein 33 (RSZ33); FUNCTIONS IN: zinc ion binding, nucleotide binding, nucleic acid binding; INVOLVED IN: spliceosome assembly, nuclear mRNA splicing, via spliceosome…
	OL01G000364	8.046	8.729	7.62	6.019	8.553	12.345	5.92	6.128	3	OL01G000364 OL01T000364.01	35.2	not assigned.unknown	no hits & (original description: OL01T000364.01)
	OL01G000365	64.307	20.226	0.97	5.138	0	63.991	0.262	0.63	13	OL01G000365 Hypothetical protein	35.2	not assigned.unknown	no hits & (original description: Hypothetical protein)
	OL01G000366	0.033	0.534	0.179	0.61	0.044	0	0	0.298	11	OL01G000366 Protein REVEILLE 3	27.3.26	RNA.regulation of transcription.MYB-related transcription factor family	(loc_os01g06320.1 : 496.0) no description available & (at3g09600 : 144.0) Homeodomain-like superfamily protein; FUNCTIONS IN: DNA binding, sequence-specific DNA binding transcription factor activity; INVOLVED IN: in 9 processes; LOCATED IN: chloroplast; EXPRESSED IN: 22 plant structures; EXPRESSED DURING: 13 growth stages; CONTAINS InterPro DOMAIN/s: SANT, DNA-binding (InterPro:IPR001005), Homeod…
	OL01G000367	0.466	0	0.072	0.271	0.123	0.515	0	0.458	11	OL01G000367 Hypothetical protein	35.2	not assigned.unknown	no hits & (original description: Hypothetical protein)
	OL01G000368	0	0	0	0	0	0	0	0	11	OL01G000368 Hypothetical protein	35.2	not assigned.unknown	(original description: Hypothetical protein)
	OL01G000369	0.087	0	0	0	0	0	0	0	11	OL01G000369 Hypothetical protein	35.2	not assigned.unknown	(original description: Hypothetical protein)
	OL01G000370	0	0.37	0.035	0	0	0	0.062	0	11	OL01G000370 Hypothetical protein	35.2	not assigned.unknown	(original description: Hypothetical protein)
	OL01G000371	0.07	2.448	0	0.068	0.138	0.129	0	0.143	5	OL01G000371 Glycosyltransferases	10.3.2	cell wall.hemicellulose synthesis.glucuronoxylan	(loc_os01g06450.1 : 897.0) no description available & (at2g37090 : 168.0) The IRX9 gene encodes a putative family 43 glycosyl transferase. It was coordinately expressed with the cellulose synthase subunits during secondary cell wall formation. Cell wall analysis revealed a decrease in the abundance of xylan in the irx9 mutant, indicating that IRX9 is required for xylan synthesis. Mutants have irr…
	OL01G000372	0.376	0.894	0.874	0.88	1.576	1.303	0.901	1.159	11	OL01G000372 DnaJ (Hsp40) homolog subfamily C member	20.2.1	stress.abiotic.heat	(loc_os01g06454.1 : 175.0) no description available & (at2g35795 : 145.0) Chaperone DnaJ-domain superfamily protein; FUNCTIONS IN: heat shock protein binding; INVOLVED IN: protein folding; LOCATED IN: cellular_component unknown; EXPRESSED IN: 22 plant structures; EXPRESSED DURING: 15 growth stages; CONTAINS InterPro DOMAIN/s: Heat shock protein DnaJ, N-terminal (InterPro:IPR001623); BEST Arabidop…
	OL01G000373	5.047	7.666	4.793	4.603	6.01	8.734	6.65	5.374	3	OL01G000373 PLAC8 family	35.2	not assigned.unknown	(loc_os01g06460.1 : 237.0) no description available & (at2g37110 : 163.0) PLAC8 family protein; CONTAINS InterPro DOMAIN/s: Protein of unknown function Cys-rich (InterPro:IPR006461); BEST Arabidopsis thaliana protein match is: PLAC8 family protein (TAIR:AT2G40935.1); Has 380 Blast hits to 379 proteins in 46 species: Archae - 0; Bacteria - 0; Metazoa - 10; Fungi - 19; Plants - 350; Viruses - 0; Ot…
	OL01G000374	0.005	0.004	0.005	0.013	0.026	0.004	0.007	0.011	11	OL01G000374 PLAC8 family	35.2	not assigned.unknown	(loc_os01g06460.1 : 150.0) no description available & (at2g37110 : 103.0) PLAC8 family protein; CONTAINS InterPro DOMAIN/s: Protein of unknown function Cys-rich (InterPro:IPR006461); BEST Arabidopsis thaliana protein match is: PLAC8 family protein (TAIR:AT2G40935.1); Has 380 Blast hits to 379 proteins in 46 species: Archae - 0; Bacteria - 0; Metazoa - 10; Fungi - 19; Plants - 350; Viruses - 0; Ot…
	OL01G000375	0	0	0	0	0	0	0	0	11	OL01G000375 Binds specifically and directly to substrates containing either a simple or bipartite NLS motif. Promotes docking of import substrates to the nuclear envelope (By similarity)	29.3.1	protein.targeting.nucleus	(q9fyp9|ima2_orysa : 810.0) Importin alpha-2 subunit - Oryza sativa (Rice) & (loc_os01g06470.1 : 810.0) no description available & (at5g03070 : 500.0) Putative importin alpha isoform. When overexpressed can rescue the impa-4 decreased transformation susceptibility phenotype.; importin alpha isoform 9 (IMPA-9); FUNCTIONS IN: binding; INVOLVED IN: biological_process unknown; LOCATED IN: chloroplast…
	OL01G000376	0	0	0	0	0	0	0	0	11	OL01G000376 Phloem protein 2	26.16	misc.myrosinases-lectin-jacalin	(loc_os01g06500.1 : 435.0) no description available & (at4g19840 : 177.0) encodes a phloem lectin, similar to phloem lectin in cucumber and celery. Gene is expressed in the phloem, predominantly in the companion cells.; phloem protein 2-A1 (PP2-A1); BEST Arabidopsis thaliana protein match is: phloem protein 2-A4 (TAIR:AT1G33920.1); Has 488 Blast hits to 483 proteins in 39 species: Archae - 0; Bac…
	OL01G000377	0	0	0	0	0	0	0	0	11	OL01G000377 Arginyl-tRNA synthetase	29.1.19	protein.aa activation.arginine-tRNA ligase	(loc_os01g06510.1 : 1233.0) no description available & (at4g26300 : 847.0) embryo defective 1027 (emb1027); FUNCTIONS IN: nucleotide binding, aminoacyl-tRNA ligase activity, arginine-tRNA ligase activity, ATP binding; INVOLVED IN: arginyl-tRNA aminoacylation, embryo development ending in seed dormancy; LOCATED IN: mitochondrion, chloroplast; EXPRESSED IN: 24 plant structures; EXPRESSED DURING: 13…
	OL01G000378	0	0	0	0	0	0	0	0	11	OL01G000378 LRR receptor-like serine/threonine-protein kinase GSO1	20.1.7	stress.biotic.PR-proteins	(loc_os01g06520.1 : 1384.0) no description available & (at1g47890 : 404.0) receptor like protein 7 (RLP7); FUNCTIONS IN: kinase activity; INVOLVED IN: signal transduction, defense response; LOCATED IN: endomembrane system; EXPRESSED IN: stem, stamen; EXPRESSED DURING: 4 anthesis; CONTAINS InterPro DOMAIN/s: Leucine-rich repeat-containing N-terminal domain, type 2 (InterPro:IPR013210), Leucine-ric…
	OL01G000379	0	0	0	0	0	0	0	0	11	OL01G000379 ZnF_NFX	27.3.67	RNA.regulation of transcription.putative transcription regulator	(loc_os01g06550.1 : 715.0) no description available & (at5g05660 : 383.0) Encodes a homolog of the mammalian zinc finger transcription factor NF-X1.; ATNFXL2; FUNCTIONS IN: zinc ion binding, sequence-specific DNA binding transcription factor activity; INVOLVED IN: regulation of transcription, DNA-dependent; LOCATED IN: nucleus; EXPRESSED IN: 24 plant structures; EXPRESSED DURING: 15 growth stages…
	OL01G000380	0.037	1.1	0.259	1.517	0.225	0.11	1.488	0.678	11	OL01G000380 function unknown	35.2	not assigned.unknown	(loc_os01g06560.1 : 368.0) no description available & (at4g18690 : 98.2) unknown protein; BEST Arabidopsis thaliana protein match is: unknown protein (TAIR:AT4G18680.1); Has 522 Blast hits to 522 proteins in 39 species: Archae - 0; Bacteria - 0; Metazoa - 9; Fungi - 0; Plants - 513; Viruses - 0; Other Eukaryotes - 0 (source: NCBI BLink). & (reliability: 196.4) & (original description: function un…
	OL01G000381	0	0	0	0	0	0	0	0	11	OL01G000381 Zinc finger, C3HC4 type (RING finger)	29.5.11.4.2	protein.degradation.ubiquitin.E3.RING	(loc_os01g06590.2 : 845.0) no description available & (at4g31450 : 113.0) RING/U-box superfamily protein; FUNCTIONS IN: zinc ion binding; EXPRESSED IN: 22 plant structures; EXPRESSED DURING: 15 growth stages; CONTAINS InterPro DOMAIN/s: Zinc finger, RING-type (InterPro:IPR001841), Zinc finger, C3HC4 RING-type (InterPro:IPR018957); BEST Arabidopsis thaliana protein match is: RING/U-box superfamily…
	OL01G000382	0	0	0	0	0	0	0	0	11	OL01G000382 Acyl-CoA dehydrogenase, N-terminal domain	11.9.4.2	lipid metabolism.lipid degradation.beta-oxidation.acyl CoA DH	(loc_os01g06600.1 : 854.0) no description available & (at3g51840 : 707.0) Encodes a short-chain acyl-CoA oxidase, which catalyzes the first step of peroxisomal fatty acid beta-oxidation during early, post-germinative growth in oilseed species. Null mutants virtually lack short-chain acyl-CoA and are resistant to 2,4-dichlorophenoxybutyric acid, which is converted to the herbicide and auxin analog…
	OL01G000383	0	0	0	0	0	0	0	0	11	OL01G000383 PLAC8 family	35.2	not assigned.unknown	(loc_os01g06460.1 : 234.0) no description available & (at2g37110 : 162.0) PLAC8 family protein; CONTAINS InterPro DOMAIN/s: Protein of unknown function Cys-rich (InterPro:IPR006461); BEST Arabidopsis thaliana protein match is: PLAC8 family protein (TAIR:AT2G40935.1); Has 380 Blast hits to 379 proteins in 46 species: Archae - 0; Bacteria - 0; Metazoa - 10; Fungi - 19; Plants - 350; Viruses - 0; Ot…
	OL01G000384	0	0	0	0	0	0	0	0	11	OL01G000384 Binds specifically and directly to substrates containing either a simple or bipartite NLS motif. Promotes docking of import substrates to the nuclear envelope (By similarity)	29.3.1	protein.targeting.nucleus	(q9fyp9|ima2_orysa : 913.0) Importin alpha-2 subunit - Oryza sativa (Rice) & (loc_os01g06470.1 : 913.0) no description available & (at5g03070 : 583.0) Putative importin alpha isoform. When overexpressed can rescue the impa-4 decreased transformation susceptibility phenotype.; importin alpha isoform 9 (IMPA-9); FUNCTIONS IN: binding; INVOLVED IN: biological_process unknown; LOCATED IN: chloroplast…
	OL01G000385	0	0	0	0	0	0	0	0	11	OL01G000385 Serine carboxypeptidase-like 26	29.5.5	protein.degradation.serine protease	(loc_os01g06490.2 : 817.0) no description available & (p08819|cbp2_wheat : 526.0) Serine carboxypeptidase 2 (EC 3.4.16.6) (Serine carboxypeptidase II) (Carboxypeptidase D) (CPDW-II) (CP-WII) [Contains: Serine carboxypeptidase 2 chain A (Serine carboxypeptidase II chain A); Serine carboxypeptidase 2 chain B (Serine ca & (at2g35780 : 519.0) serine carboxypeptidase-like 26 (scpl26); FUNCTIONS IN: se…
	OL01G000386	0	0	0	0	0	0	0	0	11	OL01G000386 Arginyl-tRNA synthetase	29.1.19	protein.aa activation.arginine-tRNA ligase	(loc_os01g06510.1 : 1234.0) no description available & (at4g26300 : 846.0) embryo defective 1027 (emb1027); FUNCTIONS IN: nucleotide binding, aminoacyl-tRNA ligase activity, arginine-tRNA ligase activity, ATP binding; INVOLVED IN: arginyl-tRNA aminoacylation, embryo development ending in seed dormancy; LOCATED IN: mitochondrion, chloroplast; EXPRESSED IN: 24 plant structures; EXPRESSED DURING: 13…
	OL01G000387	0	0	0	0	0	0	0	0	11	OL01G000387 Disease resistance protein	20.1	stress.biotic	(loc_os01g06520.1 : 304.0) no description available & (at2g33050 : 118.0) receptor like protein 26 (RLP26); FUNCTIONS IN: kinase activity; INVOLVED IN: signal transduction, defense response; LOCATED IN: endomembrane system; CONTAINS InterPro DOMAIN/s: Leucine-rich repeat (InterPro:IPR001611); BEST Arabidopsis thaliana protein match is: receptor like protein 27 (TAIR:AT2G33060.1); Has 88860 Blast …
	OL01G000388	0	0	0	0	0	0	0	0	11	OL01G000388 ZnF_NFX	27.3.67	RNA.regulation of transcription.putative transcription regulator	(loc_os01g06550.1 : 1349.0) no description available & (at5g05660 : 727.0) Encodes a homolog of the mammalian zinc finger transcription factor NF-X1.; ATNFXL2; FUNCTIONS IN: zinc ion binding, sequence-specific DNA binding transcription factor activity; INVOLVED IN: regulation of transcription, DNA-dependent; LOCATED IN: nucleus; EXPRESSED IN: 24 plant structures; EXPRESSED DURING: 15 growth stage…
	OL01G000389	0.144	3.89	0.643	2.348	0.572	0.532	1.913	0.709	3	OL01G000389 OL01T000389.01	35.2	not assigned.unknown	no hits & (original description: OL01T000389.01)
	OL01G000390	0	0	0	0	0	0	0	0	11	OL01G000390 Hypothetical protein	35.2	not assigned.unknown	no hits & (original description: Hypothetical protein)
	OL01G000391	0	0	0	0	0	0	0	0	11	OL01G000391 arabinogalactan protein	10.5.1.1	cell wall.cell wall proteins.AGPs.AGP	(loc_os01g06580.1 : 278.0) no description available & (at5g03170 : 182.0) FASCICLIN-like arabinogalactan-protein 11 (FLA11); CONTAINS InterPro DOMAIN/s: FAS1 domain (InterPro:IPR000782); BEST Arabidopsis thaliana protein match is: FASCICLIN-like arabinogalactan-protein 12 (TAIR:AT5G60490.1); Has 965 Blast hits to 948 proteins in 162 species: Archae - 18; Bacteria - 233; Metazoa - 22; Fungi - 18; …
	OL01G000392	0.393	2.874	1.581	1.971	0.71	0.849	0.904	1.244	3	OL01G000392 Zinc finger, C3HC4 type (RING finger)	29.5.11.4.2	protein.degradation.ubiquitin.E3.RING	(loc_os01g06590.2 : 847.0) no description available & (at4g31450 : 113.0) RING/U-box superfamily protein; FUNCTIONS IN: zinc ion binding; EXPRESSED IN: 22 plant structures; EXPRESSED DURING: 15 growth stages; CONTAINS InterPro DOMAIN/s: Zinc finger, RING-type (InterPro:IPR001841), Zinc finger, C3HC4 RING-type (InterPro:IPR018957); BEST Arabidopsis thaliana protein match is: RING/U-box superfamily…
	OL01G000393	0.676	1.694	1.535	0.898	0.908	0.918	0.999	1.097	11	OL01G000393 Acyl-CoA dehydrogenase, N-terminal domain	11.9.4.2	lipid metabolism.lipid degradation.beta-oxidation.acyl CoA DH	(loc_os01g06600.1 : 854.0) no description available & (at3g51840 : 707.0) Encodes a short-chain acyl-CoA oxidase, which catalyzes the first step of peroxisomal fatty acid beta-oxidation during early, post-germinative growth in oilseed species. Null mutants virtually lack short-chain acyl-CoA and are resistant to 2,4-dichlorophenoxybutyric acid, which is converted to the herbicide and auxin analog…
	OL01G000394	0	0	0	1.674	0.095	0	0	0.412	11	OL01G000394 OL01T000394.01	35.2	not assigned.unknown	no hits & (original description: OL01T000394.01)
	OL01G000395	2.564	6.906	5.729	14.496	5.59	11.768	15.344	9.763	12	OL01G000395 Helix-loop-helix DNA-binding domain	27.3.6	RNA.regulation of transcription.bHLH,Basic Helix-Loop-Helix family	(loc_os01g06640.2 : 392.0) no description available & (at3g25710 : 106.0) Encodes a basic helix├▒loop├▒helix transcription factor that is expressed in the hypophysis-adjacent embryo cells, and is required and partially sufficient for MP-dependent root initiation. Involved in response to phosphate starvation. Negative regulator of root hair development, anthocyanin formation and Pi content.; basic…
	OL01G000396	2.775	57.173	3.203	4.402	3.359	6.802	4.784	4.81	5	OL01G000396 Thiamine pyrophosphate enzyme, central domain	5.2	fermentation.PDC	(loc_os01g06660.1 : 1048.0) no description available & (p28516|pdc1_maize : 895.0) Pyruvate decarboxylase isozyme 1 (EC 4.1.1.1) (PDC) - Zea mays (Maize) & (at4g33070 : 887.0) Thiamine pyrophosphate dependent pyruvate decarboxylase family protein; FUNCTIONS IN: in 6 functions; LOCATED IN: membrane; EXPRESSED IN: 11 plant structures; EXPRESSED DURING: 4 anthesis, C globular stage, F mature embryo …
	OL01G000397	1.434	0	0.834	2.784	0.473	0	0.974	3.229	11	OL01G000397 OL01T000397.01	35.2	not assigned.unknown	no hits & (original description: OL01T000397.01)
	OL01G000398	0	0	0	0	0	0	0	0	11	OL01G000398 Hypothetical protein	35.2	not assigned.unknown	no hits & (original description: Hypothetical protein)
	OL01G000399	1.136	0.51	0	0.046	0	0	0	0.039	3	OL01G000399 OL01T000399.01	35.2	not assigned.unknown	no hits & (original description: OL01T000399.01)
	OL01G000400	0	0	0	0	0	0	0	0	11	OL01G000400 Hypothetical protein	35.2	not assigned.unknown	(original description: Hypothetical protein)
	OL01G000401	0	0	0	0	0	0	0	0	11	OL01G000401 Protein synthesis inhibitor I	35.2	not assigned.unknown	(original description: Protein synthesis inhibitor I)
	OL01G000402	0	0	0	0	0	0	0	0	11	OL01G000402 Hypothetical protein	35.2	not assigned.unknown	no hits & (original description: Hypothetical protein)
	OL01G000403	5.528	2.418	4.46	4.977	3.516	3.279	4.335	3.615	11	OL01G000403 OL01T000403.01	35.2	not assigned.unknown	(original description: OL01T000403.01)
	OL01G000404	3.288	0.484	2.548	3.869	1.409	3.984	2.246	2.39	11	OL01G000404 leucine rich repeat	20.1.7	stress.biotic.PR-proteins	(loc_os01g06870.1 : 628.0) no description available & (at4g28490 : 164.0) member of Receptor kinase-like protein family; HAESA (HAE); CONTAINS InterPro DOMAIN/s: Protein kinase, ATP binding site (InterPro:IPR017441), Protein kinase, catalytic domain (InterPro:IPR000719), Leucine-rich repeat-containing N-terminal domain, type 2 (InterPro:IPR013210), Leucine-rich repeat (InterPro:IPR001611), Serine…
	OL01G000405	14.084	8.917	13.059	9.696	8.897	5.985	9.975	10.593	11	OL01G000405 PP2C_SIG	35.2	not assigned.unknown	no hits & (original description: PP2C_SIG)
	OL01G000406	0	0.702	1.818	2.024	2.408	0.96	1.416	0.427	11	OL01G000406 OL01T000406.01	35.2	not assigned.unknown	no hits & (original description: OL01T000406.01)
	OL01G000407	2.32	2.136	1.889	1.959	1.064	0.676	1.486	1.303	11	OL01G000407 Inherit from KOG: DNA helicase	35.2	not assigned.unknown	(original description: Inherit from KOG: DNA helicase)
	OL01G000408	1.586	0.165	1.569	3.435	1.418	4.784	3.057	1.943	11	OL01G000408 leucine rich repeat	20.1	stress.biotic	(loc_os01g06900.1 : 734.0) no description available & (at1g45616 : 283.0) receptor like protein 6 (RLP6); INVOLVED IN: signal transduction, defense response; LOCATED IN: membrane; EXPRESSED IN: leaf; CONTAINS InterPro DOMAIN/s: Leucine-rich repeat-containing N-terminal domain, type 2 (InterPro:IPR013210), Leucine-rich repeat (InterPro:IPR001611); BEST Arabidopsis thaliana protein match is: recept…
	OL01G000409	0.699	0.121	0.21	0.328	0.149	0.125	0.184	0.185	11	OL01G000409 OL01T000409.01	35.2	not assigned.unknown	no hits & (original description: OL01T000409.01)
	OL01G000410	0	0	0	0	0	0	0	0	11	OL01G000410 CDNA clone:002-151-A12, full insert sequence	20.1	stress.biotic	(loc_os01g06876.1 : 327.0) no description available & (at3g05660 : 114.0) receptor like protein 33 (RLP33); FUNCTIONS IN: kinase activity; INVOLVED IN: signal transduction, defense response; LOCATED IN: chloroplast; EXPRESSED IN: 10 plant structures; EXPRESSED DURING: 10 growth stages; CONTAINS InterPro DOMAIN/s: Leucine-rich repeat, typical subtype (InterPro:IPR003591), Leucine-rich repeat-conta…
	OL01G000411	0.097	0.262	1.055	1.132	0.385	0.179	1.321	1.194	11	OL01G000411 OL01T000411.01	35.2	not assigned.unknown	no hits & (original description: OL01T000411.01)
	OL01G000412	6.155	8.098	7.31	7.397	8.27	5.722	7.536	8.12	11	OL01G000412 RNA recognition motif. (a.k.a. RRM, RBD, or RNP domain)	27.3.99	RNA.regulation of transcription.unclassified	(loc_os01g07070.4 : 231.0) no description available & (at5g58470 : 158.0) TBP-associated factor 15B (TAF15b); FUNCTIONS IN: binding, nucleotide binding, zinc ion binding, nucleic acid binding; INVOLVED IN: biological_process unknown; LOCATED IN: chloroplast; EXPRESSED IN: 22 plant structures; EXPRESSED DURING: 13 growth stages; CONTAINS InterPro DOMAIN/s: RNA recognition motif, RNP-1 (InterPro:IP…
	OL01G000413	3.107	2.142	8.198	8.832	8.69	5.007	7.563	7.737	11	OL01G000413 DUF4217	29.2.2.2.1	protein.synthesis.ribosome biogenesis.Assembly factors.DExD-box helicases	(loc_os01g07080.1 : 648.0) no description available & (at5g05450 : 394.0) P-loop containing nucleoside triphosphate hydrolases superfamily protein; FUNCTIONS IN: helicase activity, nucleic acid binding, ATP-dependent helicase activity, ATP binding; INVOLVED IN: biological_process unknown; LOCATED IN: cellular_component unknown; EXPRESSED IN: 21 plant structures; EXPRESSED DURING: 13 growth stages…
	OL01G000414	9.153	1.958	3.009	2.072	2.698	1.966	1.913	1.599	7	OL01G000414 phosphatase 2C	35.2	not assigned.unknown	(loc_os01g07090.1 : 478.0) no description available & (at2g30170 : 279.0) Protein phosphatase 2C family protein; FUNCTIONS IN: phosphoprotein phosphatase activity, catalytic activity; INVOLVED IN: biological_process unknown; LOCATED IN: chloroplast; EXPRESSED IN: 21 plant structures; EXPRESSED DURING: 15 growth stages; CONTAINS InterPro DOMAIN/s: Protein phosphatase 2C-related (InterPro:IPR001932…
	OL01G000415	3.037	3.215	3.165	3.776	3.637	3.805	3.203	4.63	11	OL01G000415 Protein of unknown function (DUF410)	35.2	not assigned.unknown	(loc_os01g07100.1 : 615.0) no description available & (at5g63220 : 394.0) unknown protein; CONTAINS InterPro DOMAIN/s: Uncharacterised protein family UPF0363 (InterPro:IPR007317); Has 304 Blast hits to 301 proteins in 161 species: Archae - 0; Bacteria - 0; Metazoa - 110; Fungi - 121; Plants - 35; Viruses - 0; Other Eukaryotes - 38 (source: NCBI BLink). & (gnl|cdd|38234 : 185.0) no description ava…
	OL01G000416	1.229	0.673	7.389	2.749	9.366	3.236	4.553	4.292	9	OL01G000416 BRCA2, helical	31.3	cell.cycle	(loc_os01g07110.1 : 1680.0) no description available & (at5g01630 : 645.0) Ortholog of breast cancer susceptibility protein 2. Essential at meiosis. Interacts with with both Rad51 and Dss1(I) or both Dmc1 and Dss1(I) in a tripartite complex.; BRCA2-like B (BRCA2B); FUNCTIONS IN: single-stranded DNA binding; INVOLVED IN: meiosis; LOCATED IN: mitochondrion; CONTAINS InterPro DOMAIN/s: Nucleic acid-…
	OL01G000417	0.653	0.201	5.335	1.648	6.329	2.371	3.067	2.872	9	OL01G000417 BRCA2, helical	35.2	not assigned.unknown	(original description: BRCA2, helical)
	OL01G000418	5.876	16.605	6.901	12.653	4.466	8.26	9.532	9.276	3	OL01G000418 element-binding protein	27.3.3	RNA.regulation of transcription.AP2/EREBP, APETALA2/Ethylene-responsive element binding protein family	(loc_os01g07120.2 : 498.0) no description available & (at2g40340 : 124.0) Encodes a member of the DREB subfamily A-2 of ERF/AP2 transcription factor family. The protein contains one AP2 domain. There are eight members in this subfamily including DREB2A AND DREB2B that are involved in response to drought.; DREB2C; CONTAINS InterPro DOMAIN/s: DNA-binding, integrase-type (InterPro:IPR016177), Pathog…
	OL01G000419	0	0	0	0	0	0	0	0	11	OL01G000419 DCD (Development and Cell Death) domain protein	35.2	not assigned.unknown	(loc_os01g07130.1 : 968.0) no description available & (at2g40390 : 486.0) unknown protein; BEST Arabidopsis thaliana protein match is: unknown protein (TAIR:AT5G64190.1); Has 75 Blast hits to 75 proteins in 11 species: Archae - 0; Bacteria - 0; Metazoa - 0; Fungi - 0; Plants - 74; Viruses - 0; Other Eukaryotes - 1 (source: NCBI BLink). & (reliability: 972.0) & (original description: DCD (Developm…
	OL01G000420	0.223	0.331	4.931	3.456	6.055	2.199	3.639	3.317	9	OL01G000420 DCD	35.2	not assigned.unknown	(loc_os01g07140.1 : 762.0) no description available & (at5g01660 : 153.0) CONTAINS InterPro DOMAIN/s: Galactose oxidase/kelch, beta-propeller (InterPro:IPR011043), Kelch repeat type 1 (InterPro:IPR006652), Development/cell death domain (InterPro:IPR013989), Kelch related (InterPro:IPR013089), Kelch-type beta propeller (InterPro:IPR015915); BEST Arabidopsis thaliana protein match is: DCD (Developm…
	OL01G000421	0.481	0.432	0	0.078	0	0.148	0	0.197	11	OL01G000421 OL01T000421.01	35.2	not assigned.unknown	no hits & (original description: OL01T000421.01)
	OL01G000422	0	0	0	0	0	0	0	0	11	OL01G000422 Hypothetical protein	35.2	not assigned.unknown	(original description: Hypothetical protein)
	OL01G000423	2.602	1.237	5.909	5.092	4.647	3.024	5.898	4.443	11	OL01G000423 HORMA domain containing	27.3.67	RNA.regulation of transcription.putative transcription regulator	(loc_os01g07170.1 : 909.0) no description available & (at1g67370 : 155.0) meiotic asynaptic mutant 1 (ASY1). ASY1 protein is initially distributed as numerous foci throughout the chromatin. During early G2, the foci are juxtaposed to the nascent chromosome axes to form a continuous axis associated signal.; ASYNAPTIC 1 (ASY1); CONTAINS InterPro DOMAIN/s: SWIRM (InterPro:IPR007526), DNA-binding HOR…
	OL01G000424	21.487	27.265	3.868	4.42	4.068	10.209	6.594	7.514	13	OL01G000424 SNc	28.99	DNA.unspecified	(loc_os01g07200.1 : 570.0) no description available & (at2g40410 : 345.0) Staphylococcal nuclease homologue; FUNCTIONS IN: hydrolase activity, acting on ester bonds, nuclease activity, nucleic acid binding; LOCATED IN: cellular_component unknown; EXPRESSED IN: 23 plant structures; EXPRESSED DURING: 13 growth stages; CONTAINS InterPro DOMAIN/s: Staphylococcal nuclease (SNase-like) (InterPro:IPR006…
	OL01G000425	0.778	0.524	4.868	2.995	5.136	2.662	3.248	3.117	9	OL01G000425 GPI-GlcNAc transferase complex, PIG-H component	35.2	not assigned.unknown	(original description: GPI-GlcNAc transferase complex, PIG-H component)
	OL01G000426	0.523	0.497	2.194	0.926	1.747	1.02	0.753	1.335	11	OL01G000426 GPI-GlcNAc transferase complex, PIG-H component	35.2	not assigned.unknown	(original description: GPI-GlcNAc transferase complex, PIG-H component)
	OL01G000427	0.096	0	0.037	0.094	0.064	0	0	0.039	11	OL01G000427 OL01T000427.01	35.2	not assigned.unknown	no hits & (original description: OL01T000427.01)
	OL01G000428	0	0	0	0	0	0	0	0	11	OL01G000428 Hypothetical protein	35.2	not assigned.unknown	(original description: Hypothetical protein)
	OL01G000429	9.315	7.373	6.955	7.125	9.521	11.799	9.368	11.376	11	OL01G000429 Saposin-like type B, region 1	35.1	not assigned.no ontology	(loc_os01g07250.1 : 310.0) no description available & (at3g51730 : 139.0) saposin B domain-containing protein; FUNCTIONS IN: molecular_function unknown; INVOLVED IN: lipid metabolic process; LOCATED IN: vacuole; EXPRESSED IN: 23 plant structures; EXPRESSED DURING: 15 growth stages; CONTAINS InterPro DOMAIN/s: Saposin B (InterPro:IPR008139), Saposin-like (InterPro:IPR011001), Saposin-like type B, …
	OL01G000430	1.594	2.468	29.267	13.959	36.755	15.406	20.892	13.893	9	OL01G000430 Pfam:DUF2044	35.2	not assigned.unknown	(loc_os01g07260.1 : 286.0) no description available & (at2g40550 : 171.0) Encodes a nuclear localized target of E2Fa-DPa, transcription factors controlling cell cycle progression. Required for sister chromatid cohesion and DNA repair.; E2F target gene 1 (ETG1); FUNCTIONS IN: molecular_function unknown; INVOLVED IN: sister chromatid cohesion, postreplication repair, DNA replication; LOCATED IN: nu…
	OL01G000431	1.185	1.733	18.598	9.462	23.366	10.223	13.29	8.424	9	OL01G000431 Pfam:DUF2044	35.2	not assigned.unknown	(original description: Pfam:DUF2044)
	OL01G000432	3.752	17.055	0.654	1.548	1.176	1.814	0.956	2.572	5	OL01G000432 rRNA N-glycosidase	35.2	not assigned.unknown	(original description: rRNA N-glycosidase)
	OL01G000433	9.306	36.763	7.171	12.449	8.223	16.785	16.541	16.563	10	OL01G000433 Triose-phosphate Transporter family	35.1	not assigned.no ontology	(loc_os01g07310.1 : 489.0) no description available & (at1g06890 : 420.0) nodulin MtN21 /EamA-like transporter family protein; CONTAINS InterPro DOMAIN/s: Protein of unknown function DUF250 (InterPro:IPR004853); BEST Arabidopsis thaliana protein match is: Nucleotide/sugar transporter family protein (TAIR:AT2G30460.2). & (gnl|cdd|36654 : 187.0) no description available & (gnl|cdd|66803 : 93.7) no …
	OL01G000434	0	0	0	0	0	0	0	0	11	OL01G000434 function unknown	35.2	not assigned.unknown	(original description: function unknown)
	OL01G000435	0.325	0.292	1.37	1.576	1.953	1.395	1.177	1.447	11	OL01G000435 Pentatricopeptide repeat-containing protein At5g66631	35.1.5	not assigned.no ontology.pentatricopeptide (PPR) repeat-containing protein	(loc_os01g07340.1 : 864.0) no description available & (at5g66631 : 427.0) Tetratricopeptide repeat (TPR)-like superfamily protein; FUNCTIONS IN: molecular_function unknown; INVOLVED IN: biological_process unknown; LOCATED IN: cellular_component unknown; CONTAINS InterPro DOMAIN/s: Pentatricopeptide repeat (InterPro:IPR002885); BEST Arabidopsis thaliana protein match is: Pentatricopeptide repeat (…
	OL01G000436	2.223	2.039	4.207	4.205	3.933	2.759	3.676	4.154	11	OL01G000436 Plant mobile domain	29.4	protein.postranslational modification	(loc_os01g07350.1 : 849.0) no description available & (at1g48120 : 277.0) hydrolases;protein serine/threonine phosphatases; FUNCTIONS IN: hydrolase activity, protein serine/threonine phosphatase activity; INVOLVED IN: biological_process unknown; LOCATED IN: cellular_component unknown; EXPRESSED IN: 21 plant structures; EXPRESSED DURING: 12 growth stages; CONTAINS InterPro DOMAIN/s: Metallophospho…
	OL01G000437	7.795	14.264	8.361	12.665	10.889	10.481	10.454	11.965	3	OL01G000437 KIP1-like protein	29.4	protein.postranslational modification	(loc_os01g07360.4 : 335.0) no description available & (at5g58320 : 112.0) Kinase interacting (KIP1-like) family protein; INVOLVED IN: biological_process unknown; CONTAINS InterPro DOMAIN/s: KIP1-like (InterPro:IPR011684); BEST Arabidopsis thaliana protein match is: Kinase interacting (KIP1-like) family protein (TAIR:AT2G30500.2); Has 42357 Blast hits to 25393 proteins in 1812 species: Archae - 75…
	OL01G000438	34.101	35.782	77.859	88.575	38.188	53.951	83.704	81.983	11	OL01G000438 KIP1-like protein	35.2	not assigned.unknown	(original description: KIP1-like protein)
	OL01G000439	6.314	8.606	1.306	1.953	1.328	2.316	1.64	2.389	10	OL01G000439 Thioredoxin	21.1	redox.thioredoxin	(loc_os01g07376.1 : 256.0) no description available & (at3g08710 : 189.0) Associated to plasma membrane. Moves cell to cell, suggesting a role in intercellular communication.; thioredoxin H-type 9 (TH9); INVOLVED IN: cell communication; LOCATED IN: cytosol, nucleus, plasma membrane, plastid; EXPRESSED IN: 26 plant structures; EXPRESSED DURING: 15 growth stages; CONTAINS InterPro DOMAIN/s: Thiored…
	OL01G000440	6.025	5.754	8.842	7.69	9.951	9.548	7.664	8.055	11	OL01G000440 function unknown	35.2	not assigned.unknown	(loc_os01g07382.1 : 316.0) no description available & (at3g56430 : 275.0) unknown protein; FUNCTIONS IN: molecular_function unknown; INVOLVED IN: biological_process unknown; LOCATED IN: mitochondrion, vacuole; EXPRESSED IN: 22 plant structures; EXPRESSED DURING: 13 growth stages; BEST Arabidopsis thaliana protein match is: unknown protein (TAIR:AT2G40800.1); Has 3121 Blast hits to 1477 proteins i…
	OL01G000441	13.727	13.72	6.757	8.127	5.469	7.79	7.224	7.505	3	OL01G000441 Zinc finger, C3HC4 type (RING finger)	29.5.11.4.2	protein.degradation.ubiquitin.E3.RING	(loc_os01g07390.1 : 609.0) no description available & (at5g01960 : 536.0) RING/U-box superfamily protein; FUNCTIONS IN: zinc ion binding; LOCATED IN: chloroplast; EXPRESSED IN: 23 plant structures; EXPRESSED DURING: 14 growth stages; CONTAINS InterPro DOMAIN/s: Zinc finger, RING-type, conserved site (InterPro:IPR017907), Zinc finger, RING-type (InterPro:IPR001841), Zinc finger, C3HC4 RING-type (I…
	OL01G000442	14.676	18.949	13.933	13.184	10.045	15.02	12.769	12.014	3	OL01G000442 WD domain, G-beta repeat	29.5.2	protein.degradation.autophagy	(loc_os01g07400.2 : 697.0) no description available & (at2g40810 : 467.0) homolog of yeast autophagy 18C (ATG18C); CONTAINS InterPro DOMAIN/s: WD40 repeat-like-containing domain (InterPro:IPR011046), WD40 repeat (InterPro:IPR001680), WD40/YVTN repeat-like-containing domain (InterPro:IPR015943), WD40 repeat, subgroup (InterPro:IPR019781); BEST Arabidopsis thaliana protein match is: homolog of yeas…
	OL01G000443	15.075	23.834	10.97	11.64	8.391	13.276	9.705	9.013	3	OL01G000443 WD domain, G-beta repeat	29.5.2	protein.degradation.autophagy	(loc_os01g07400.2 : 149.0) no description available & (at3g56440 : 110.0) homolog of yeast autophagy 18 (ATG18) D (ATG18D); CONTAINS InterPro DOMAIN/s: WD40 repeat-like-containing domain (InterPro:IPR011046), WD40 repeat (InterPro:IPR001680), WD40/YVTN repeat-like-containing domain (InterPro:IPR015943), WD40 repeat, subgroup (InterPro:IPR019781); BEST Arabidopsis thaliana protein match is: homolo…
	OL01G000444	8.897	22.337	2.935	3.46	3.697	5.627	4.324	5.316	10	OL01G000444 GDP-fucose protein O-fucosyltransferase	17.2.3	hormone metabolism.auxin.induced-regulated-responsive-activated	(loc_os01g07410.1 : 888.0) no description available & (at1g14020 : 599.0) O-fucosyltransferase family protein; CONTAINS InterPro DOMAIN/s: GDP-fucose protein O-fucosyltransferase (InterPro:IPR019378); BEST Arabidopsis thaliana protein match is: O-fucosyltransferase family protein (TAIR:AT2G03280.1); Has 821 Blast hits to 817 proteins in 30 species: Archae - 0; Bacteria - 0; Metazoa - 0; Fungi - 0…
	OL01G000445	31.115	16.301	0.871	2.443	1.166	20.659	4.62	7.628	13	OL01G000445 Inherit from KOG: hydrolase, alpha beta fold family protein	35.1	not assigned.no ontology	(loc_os01g07420.1 : 554.0) no description available & (at5g21950 : 192.0) alpha/beta-Hydrolases superfamily protein; CONTAINS InterPro DOMAIN/s: Alpha/beta hydrolase fold-1 (InterPro:IPR000073); BEST Arabidopsis thaliana protein match is: alpha/beta-Hydrolases superfamily protein (TAIR:AT4G33180.1); Has 30201 Blast hits to 17322 proteins in 780 species: Archae - 12; Bacteria - 1396; Metazoa - 173…
	OL01G000446	0	0.934	1.041	9.107	0.601	1.756	8.303	5.517	2	OL01G000446 Protein of unknown function DUF260	27.3.37	RNA.regulation of transcription.AS2,Lateral Organ Boundaries Gene Family	(loc_os01g07480.2 : 342.0) no description available & (at5g63090 : 192.0) Involved in lateral organ development; LATERAL ORGAN BOUNDARIES (LOB); CONTAINS InterPro DOMAIN/s: Lateral organ boundaries, LOB (InterPro:IPR004883); BEST Arabidopsis thaliana protein match is: LOB domain-containing protein 25 (TAIR:AT3G27650.1); Has 986 Blast hits to 981 proteins in 25 species: Archae - 0; Bacteria - 0; M…
	OL01G000447	6.261	5.957	13.72	10.709	12.342	6.843	12.568	9.499	11	OL01G000447 Protein of unknown function (DUF3730)	35.2	not assigned.unknown	(loc_os01g07490.1 : 3142.0) no description available & (at3g27670 : 944.0) A novel protein, did not show high similarity to any protein of known function; reveals a novel genetic connection between lipid synthesis and embryo development. Expressed in all tissues examined including leaves, flowers, roots, stems, and siliques, but accumulation levels were not correlated with the degree to which dif…
	OL01G000448	3.9	2.626	5.256	24.767	15.908	5.594	14.551	15.65	2	OL01G000448 Tryptophan aminotransferase related 2	16.5.99.1	secondary metabolism.sulfur-containing.misc.alliinase	(loc_os01g07500.1 : 864.0) no description available & (gnl|cdd|68439 : 483.0) no description available & (at4g24670 : 403.0) Encodes a protein with similarity to the TAA1 trytophan aminotransferase involved in IAA biosynthesis. Double mutant analyses suggest that this protein is involved in regulating many aspects of plant growth and development from embryogenesis to flower formation and plays a …
	OL01G000449	0	0	0	0	0	0	0	0	11	OL01G000449 Hypothetical protein	29.4	protein.postranslational modification	(loc_os05g07310.1 : 1158.0) no description available & (ipr019557 : 237.711) Aminotransferase-like, plant mobile domain & (at1g48120 : 230.0) hydrolases;protein serine/threonine phosphatases; FUNCTIONS IN: hydrolase activity, protein serine/threonine phosphatase activity; INVOLVED IN: biological_process unknown; LOCATED IN: cellular_component unknown; EXPRESSED IN: 21 plant structures; EXPRESSED …
	OL01G000450	27.485	32.361	16.824	19.508	16.564	20.608	19.534	22.141	3	OL01G000450 Protein of unknown function (DUF1421)	27.3.30	RNA.regulation of transcription.Trihelix, Triple-Helix transcription factor family	(loc_os01g07520.1 : 518.0) no description available & (ipr010820 : 231.126) Protein of unknown function DUF1421 & (at5g14540 : 136.0) FUNCTIONS IN: molecular_function unknown; INVOLVED IN: biological_process unknown; LOCATED IN: cellular_component unknown; EXPRESSED IN: 23 plant structures; EXPRESSED DURING: 13 growth stages; CONTAINS InterPro DOMAIN/s: Ubiquitin-associated/translation elongation…
	OL01G000451	5.178	2.918	0.242	1.443	0.63	4.666	1.347	3.517	3	OL01G000451 Raffinose synthase or seed imbibition protein Sip1	3.1.2.1	minor CHO metabolism.raffinose family.raffinose synthases.known	(loc_os01g07530.1 : 1536.0) no description available & (ipr008811 : 1500.0) Raffinose synthase & (gnl|cdd|69227 : 1087.0) no description available & (at5g40390 : 972.0) Encodes a protein which might be involved in the formation of verbascose. A T-DNA insertion mutant was shown to have a decreased amount of verbascose (as well as mannitol) whereas the levels of raffinose and stachyose remained unc…
	OL01G000452	1.424	1.359	2.129	1.806	2.072	1.28	1.676	2.01	11	OL01G000452 G-patch domain	35.1	not assigned.no ontology	(loc_os01g07540.1 : 809.0) no description available & (at4g34140 : 257.0) D111/G-patch domain-containing protein; FUNCTIONS IN: nucleic acid binding; LOCATED IN: intracellular; EXPRESSED IN: 16 plant structures; EXPRESSED DURING: 7 growth stages; CONTAINS InterPro DOMAIN/s: D111/G-patch (InterPro:IPR000467); BEST Arabidopsis thaliana protein match is: suppressor of abi3-5 (TAIR:AT3G54230.2). & (r…
	OL01G000453	8.344	1.564	3.754	5.146	6.958	8.357	5.854	8.844	11	OL01G000453 Leucine rich repeat N-terminal domain	30.2.11	signalling.receptor kinases.leucine rich repeat XI	(loc_os01g07560.1 : 1762.0) no description available & (at5g56040 : 944.0) Leucine-rich receptor-like protein kinase family protein; FUNCTIONS IN: protein serine/threonine kinase activity, kinase activity, ATP binding; INVOLVED IN: transmembrane receptor protein tyrosine kinase signaling pathway, protein amino acid phosphorylation; LOCATED IN: endomembrane system; EXPRESSED IN: 22 plant structure…
	OL01G000454	0	0	0	0	0	0	0	0	11	OL01G000454 Leucine rich repeat N-terminal domain	30.2.11	signalling.receptor kinases.leucine rich repeat XI	(loc_os01g07560.1 : 270.0) no description available & (at5g56040 : 129.0) Leucine-rich receptor-like protein kinase family protein; FUNCTIONS IN: protein serine/threonine kinase activity, kinase activity, ATP binding; INVOLVED IN: transmembrane receptor protein tyrosine kinase signaling pathway, protein amino acid phosphorylation; LOCATED IN: endomembrane system; EXPRESSED IN: 22 plant structures…
	OL01G000455	0.198	0.178	0.256	0.256	0.087	0	0.359	0	11	OL01G000455 OL01T000455.01	35.2	not assigned.unknown	no hits & (original description: OL01T000455.01)
	OL01G000456	6.861	0.974	10.66	9.252	8.566	9.889	6.625	8.15	11	OL01G000456 Domain of unknown function (DUF239)	29.5	protein.degradation	(loc_os01g07570.1 : 669.0) no description available & (at1g23340 : 495.0) Protein of Unknown Function (DUF239); FUNCTIONS IN: molecular_function unknown; INVOLVED IN: biological_process unknown; LOCATED IN: endomembrane system; EXPRESSED IN: 12 plant structures; EXPRESSED DURING: 6 growth stages; CONTAINS InterPro DOMAIN/s: Protein of unknown function DUF239, plant (InterPro:IPR004314); BEST Arab…
	OL01G000457	10.735	2.506	3.974	3.488	3.454	2.913	3.128	2.989	7	OL01G000457 Universal stress protein family	20.2.2	stress.abiotic.cold	(loc_os01g07590.1 : 326.0) no description available & (at3g17020 : 186.0) Adenine nucleotide alpha hydrolases-like superfamily protein; FUNCTIONS IN: molecular_function unknown; INVOLVED IN: response to cold, response to stress; LOCATED IN: plasma membrane; EXPRESSED IN: 24 plant structures; EXPRESSED DURING: 15 growth stages; CONTAINS InterPro DOMAIN/s: UspA (InterPro:IPR006016), Rossmann-like a…
	OL01G000458	2.363	1.74	6.795	7.364	4.995	2.923	4.665	4.987	11	OL01G000458 PPR repeat	35.1.5	not assigned.no ontology.pentatricopeptide (PPR) repeat-containing protein	(loc_os01g07610.1 : 716.0) no description available & (at1g66345 : 324.0) Pentatricopeptide repeat (PPR) superfamily protein; FUNCTIONS IN: molecular_function unknown; INVOLVED IN: biological_process unknown; LOCATED IN: mitochondrion; CONTAINS InterPro DOMAIN/s: Pentatricopeptide repeat (InterPro:IPR002885); BEST Arabidopsis thaliana protein match is: Tetratricopeptide repeat (TPR)-like superfam…
	OL01G000459	1.946	2.038	1.843	0.734	2.996	7.364	0.734	3.008	14	OL01G000459 CLE family OsCLE101 protein	35.2	not assigned.unknown	(original description: CLE family OsCLE101 protein)
	OL01G000460	22.952	5.352	22.537	15.071	28.242	27.313	20.615	22.452	11	OL01G000460 Leucine rich repeat N-terminal domain	30.2.2	signalling.receptor kinases.leucine rich repeat II	(loc_os01g07630.1 : 1228.0) no description available & (at1g60800 : 846.0) NSP-interacting kinase 3 (NIK3); FUNCTIONS IN: kinase activity; INVOLVED IN: protein amino acid phosphorylation; LOCATED IN: plasma membrane; EXPRESSED IN: 22 plant structures; EXPRESSED DURING: 13 growth stages; CONTAINS InterPro DOMAIN/s: Protein kinase, ATP binding site (InterPro:IPR017441), Protein kinase, catalytic do…
	OL01G000461	0.092	0	1.847	1.779	2.42	0.281	1.577	1.201	11	OL01G000461 Ankyrin repeat	35.2	not assigned.unknown	(original description: Ankyrin repeat)
	OL01G000462	5.601	8.532	8.833	11.758	7.227	11.237	11.596	10.562	11	OL01G000462 function unknown	35.2	not assigned.unknown	(loc_os01g07700.3 : 587.0) no description available & (at5g62960 : 305.0) unknown protein; BEST Arabidopsis thaliana protein match is: unknown protein (TAIR:AT1G10660.1); Has 35333 Blast hits to 34131 proteins in 2444 species: Archae - 798; Bacteria - 22429; Metazoa - 974; Fungi - 991; Plants - 531; Viruses - 0; Other Eukaryotes - 9610 (source: NCBI BLink). & (reliability: 610.0) & (original desc…
	OL01G000463	0	0	0.034	0	0	0	0.059	0	11	OL01G000463 Hypothetical protein	35.2	not assigned.unknown	(original description: Hypothetical protein)
	OL01G000464	10.722	12.173	11.494	11.524	12.209	13.771	13.217	12.984	11	OL01G000464 ALG3 protein	29.7	protein.glycosylation	(loc_os01g07720.2 : 289.0) no description available & (gnl|cdd|37973 : 224.0) no description available & (at2g47760 : 201.0) asparagine-linked glycosylation 3 (ALG3); CONTAINS InterPro DOMAIN/s: Glycosyltransferase, ALG3 (InterPro:IPR007873); Has 35333 Blast hits to 34131 proteins in 2444 species: Archae - 798; Bacteria - 22429; Metazoa - 974; Fungi - 991; Plants - 531; Viruses - 0; Other Eukaryo…
	OL01G000465	8.782	1.558	1.959	2.058	3.618	2.327	2.444	2.893	7	OL01G000465 Triose-phosphate Transporter family	34.8	transport.metabolite transporters at the envelope membrane	(loc_os01g07730.1 : 528.0) no description available & (at5g33320 : 328.0) Encodes a plastid inner envelope protein PPT (phosphoenolpyruvate/phosphate translocator) that catalyzes the transport of phosphoenolpyruvate and phosphate across the inner envelope membrane of plastids.; CAB UNDEREXPRESSED 1 (CUE1); FUNCTIONS IN: antiporter activity; INVOLVED IN: transport; LOCATED IN: mitochondrion, chlor…
	OL01G000466	12.5	10.711	31.903	23.685	26.913	14.912	22.514	21.178	11	OL01G000466 ATP-dependent RNA helicase	27.1.2	RNA.processing.RNA helicase	(loc_os01g07740.2 : 1189.0) no description available & (at5g14610 : 674.0) DEAD box RNA helicase family protein; FUNCTIONS IN: helicase activity, ATP-dependent helicase activity, ATP binding, nucleic acid binding; LOCATED IN: cellular_component unknown; EXPRESSED IN: 21 plant structures; EXPRESSED DURING: 12 growth stages; CONTAINS InterPro DOMAIN/s: DNA/RNA helicase, DEAD/DEAH box type, N-termin…
	OL01G000467	8.26	9.688	3.63	3.45	4.112	4.158	4.034	4.057	3	OL01G000467 function unknown	35.2	not assigned.unknown	(loc_os01g07750.1 : 337.0) no description available & (at5g25360 : 115.0) unknown protein; FUNCTIONS IN: molecular_function unknown; INVOLVED IN: biological_process unknown; LOCATED IN: cellular_component unknown; EXPRESSED IN: 23 plant structures; EXPRESSED DURING: 15 growth stages; BEST Arabidopsis thaliana protein match is: unknown protein (TAIR:AT4G32342.1). & (reliability: 230.0) & (original…
	OL01G000468	8.625	17.263	5.544	7.043	7.961	12.867	9.395	9.362	3	OL01G000468 Hydrolyzes glycerol-phospholipids at the terminal phosphodiesteric bond (By similarity)	11.9.3.1	lipid metabolism.lipid degradation.lysophospholipases.phospholipase D	(q43007|plda1_orysa : 1708.0) Phospholipase D alpha 1 precursor (EC 3.1.4.4) (PLD alpha 1) (Choline phosphatase 1) (Phosphatidylcholine-hydrolyzing phospholipase D 1) - Oryza sativa (Rice) & (loc_os01g07760.2 : 1708.0) no description available & (at3g15730 : 1382.0) Encodes phospholipase D alpha 1 (PLD alpha 1). Positive regulator of abscisic acid (ABA) mediated stomatal movements. PLD alpha 1 pl…
	OL01G000469	2.074	0.204	0.372	0.589	0.134	0.047	0.172	0.331	11	OL01G000469 Peroxidase	26.12	misc.peroxidases	(loc_os01g07770.1 : 588.0) no description available & (at2g41480 : 454.0) Peroxidase superfamily protein; FUNCTIONS IN: peroxidase activity, heme binding; INVOLVED IN: oxidation reduction, response to oxidative stress; EXPRESSED IN: root, leaf; EXPRESSED DURING: LP.04 four leaves visible; CONTAINS InterPro DOMAIN/s: Haem peroxidase (InterPro:IPR010255), Plant peroxidase (InterPro:IPR000823), Pero…
	OL01G000470	1.322	3.758	0.512	1.14	0.291	1.622	1.097	0.841	3	OL01G000470 Hypothetical protein	33.99	development.unspecified	(loc_os01g07780.1 : 155.0) no description available & (gnl|cdd|69737 : 147.0) no description available & (at2g41475 : 94.7) Embryo-specific protein 3, (ATS3); FUNCTIONS IN: molecular_function unknown; INVOLVED IN: biological_process unknown; LOCATED IN: endomembrane system; CONTAINS InterPro DOMAIN/s: Lipase/lipooxygenase, PLAT/LH2 (InterPro:IPR008976), Embryo-specific 3 (InterPro:IPR010417); BES…
	OL01G000471	0.246	0.066	0.076	0.095	0	0.045	0.1	0.04	11	OL01G000471 Probable polygalacturonase At3g15720	10.6.3	cell wall.degradation.pectate lyases and polygalacturonases	(loc_os01g07790.1 : 852.0) no description available & (at3g15720 : 269.0) Pectin lyase-like superfamily protein; FUNCTIONS IN: polygalacturonase activity; INVOLVED IN: response to cyclopentenone, carbohydrate metabolic process; LOCATED IN: anchored to membrane, plant-type cell wall; EXPRESSED IN: 20 plant structures; EXPRESSED DURING: 13 growth stages; CONTAINS InterPro DOMAIN/s: Pectin lyase fol…
	OL01G000472	1.031	0.126	0.218	0.364	0.124	0	0.255	0.077	11	OL01G000472 Protein of unknown function, DUF393	35.2	not assigned.unknown	(loc_os01g07800.1 : 286.0) no description available & (at1g52590 : 200.0) Putative thiol-disulphide oxidoreductase DCC; FUNCTIONS IN: molecular_function unknown; INVOLVED IN: biological_process unknown; LOCATED IN: plastoglobule; EXPRESSED IN: 22 plant structures; EXPRESSED DURING: 13 growth stages; CONTAINS InterPro DOMAIN/s: Putative thiol-disulphide oxidoreductase DCC (InterPro:IPR007263); BES…
	OL01G000473	2.585	4.15	5.662	4.679	8.232	5.08	5.503	5.147	11	OL01G000473 Alba	35.2	not assigned.unknown	(loc_os01g07810.1 : 172.0) no description available & (at1g29250 : 142.0) Alba DNA/RNA-binding protein; FUNCTIONS IN: nucleic acid binding; INVOLVED IN: biological_process unknown; LOCATED IN: plasma membrane, nucleus; EXPRESSED IN: 23 plant structures; EXPRESSED DURING: 14 growth stages; CONTAINS InterPro DOMAIN/s: Alba, DNA/RNA-binding protein (InterPro:IPR002775), Uncharacterised conserved pro…
	OL01G000474	0	3.427	0	0.03	0	0	0.042	0.051	4	OL01G000474 Glyoxalase/Bleomycin resistance protein/Dioxygenase superfamily	24.2	Biodegradation of Xenobiotics.lactoylglutathione lyase	(loc_os01g07850.1 : 391.0) no description available & (at1g80160 : 213.0) Lactoylglutathione lyase / glyoxalase I family protein; FUNCTIONS IN: lactoylglutathione lyase activity; INVOLVED IN: carbohydrate metabolic process; LOCATED IN: endomembrane system; EXPRESSED IN: 10 plant structures; EXPRESSED DURING: L mature pollen stage, M germinated pollen stage, 4 anthesis, petal differentiation and e…
	OL01G000475	4.78	7.556	2.008	7.906	1.629	1.054	3.993	6.944	3	OL01G000475 ABC transporter transmembrane region	34.16	transport.ABC transporters and multidrug resistance systems	(loc_os01g07870.1 : 2477.0) no description available & (at3g13080 : 1742.0) encodes an ATP-dependent MRP-like ABC transporter able to transport glutathione-conjugates as well as chlorophyll catabolites. The expression of this gene is upregulated by herbicide safeners such as benoxacor and fenclorim.; multidrug resistance-associated protein 3 (MRP3); FUNCTIONS IN: chlorophyll catabolite transmembr…
	OL01G000476	14.209	50.989	12.929	21.41	17.21	23.581	22.349	24.792	10	OL01G000476 transcription factor	35.2	not assigned.unknown	(original description: transcription factor)
	OL01G000477	10.862	45.513	8.704	5.226	4.778	4.103	7.693	5.548	5	OL01G000477 Hypothetical protein	35.2	not assigned.unknown	(original description: Hypothetical protein)
	OL01G000478	10.537	10.066	14.502	15.532	22.254	22.11	16.124	19.056	14	OL01G000478 NADH-cytochrome b5	21.99	redox.misc	(loc_os01g07910.1 : 569.0) no description available & (at5g20080 : 431.0) FAD/NAD(P)-binding oxidoreductase; FUNCTIONS IN: cytochrome-b5 reductase activity, copper ion binding; INVOLVED IN: response to salt stress; LOCATED IN: mitochondrion, plant-type cell wall; EXPRESSED IN: 23 plant structures; EXPRESSED DURING: 14 growth stages; CONTAINS InterPro DOMAIN/s: Ferredoxin reductase-type FAD-bindin…
	OL01G000479	3.972	2.328	4.616	4.557	4.563	4.517	4.729	5.221	11	OL01G000479 ShKT	26.7	misc.oxidases - copper, flavone etc	(loc_os01g07920.1 : 447.0) no description available & (at3g28480 : 189.0) Oxoglutarate/iron-dependent oxygenase; FUNCTIONS IN: oxidoreductase activity, acting on paired donors, with incorporation or reduction of molecular oxygen, 2-oxoglutarate as one donor, and incorporation of one atom each of oxygen into both donors, oxidoreductase activity, oxidoreductase activity, acting on paired donors, wi…
	OL01G000480	0	0	0	0	0	0	0	0	11	OL01G000480 Zinc finger CCCH domain-containing protein 1	35.2	not assigned.unknown	(original description: Zinc finger CCCH domain-containing protein 1)
	OL01G000481	4.32	0.792	9.692	6.698	5.786	3.723	5.019	3.98	11	OL01G000481 S_TKc	29.4	protein.postranslational modification	(loc_os01g07940.1 : 703.0) no description available & (gnl|cdd|35830 : 526.0) no description available & (at2g36350 : 355.0) Protein kinase superfamily protein; FUNCTIONS IN: kinase activity; INVOLVED IN: protein amino acid phosphorylation; LOCATED IN: plasma membrane; EXPRESSED IN: 17 plant structures; EXPRESSED DURING: 7 growth stages; CONTAINS InterPro DOMAIN/s: Protein kinase, catalytic domai…
	OL01G000482	7.94	8.479	17.165	15.594	15.005	10.598	12.605	12.864	11	OL01G000482 Glutaredoxin	21.4	redox.glutaredoxins	(loc_os01g07950.1 : 271.0) no description available & (at3g15660 : 152.0) glutaredoxin 4 (GRX4); FUNCTIONS IN: metal ion binding; INVOLVED IN: cell redox homeostasis; LOCATED IN: mitochondrion; EXPRESSED IN: 23 plant structures; EXPRESSED DURING: 13 growth stages; CONTAINS InterPro DOMAIN/s: Glutaredoxin (InterPro:IPR002109), Thioredoxin fold (InterPro:IPR012335), Thioredoxin-like fold (InterPro:…
	OL01G000483	19.088	22.023	34.726	16.951	31.657	39.565	17.968	16.897	14	OL01G000483 Serine hydrolase (FSH1)	11.9.3.2	lipid metabolism.lipid degradation.lysophospholipases.carboxylesterase	(loc_os01g07960.3 : 461.0) no description available & (at5g20060 : 355.0) alpha/beta-Hydrolases superfamily protein; FUNCTIONS IN: hydrolase activity, carboxylesterase activity; INVOLVED IN: biological_process unknown; LOCATED IN: cellular_component unknown; EXPRESSED IN: 23 plant structures; EXPRESSED DURING: 15 growth stages; CONTAINS InterPro DOMAIN/s: Phospholipase/carboxylesterase (InterPro:…
	OL01G000484	6.402	5.431	1.398	0.858	0.327	0.782	0.673	0.405	13	OL01G000484 Sucrose-6F-phosphate phosphohydrolase	2.1.1.1	major CHO metabolism.synthesis.sucrose.SPS	(loc_os11g12810.1 : 149.0) no description available & (at4g10120 : 92.0) Encodes a protein with putative sucrose-phosphate synthase activity.; ATSPS4F; FUNCTIONS IN: transferase activity, transferring glycosyl groups; INVOLVED IN: biosynthetic process, sucrose metabolic process; LOCATED IN: plasma membrane; EXPRESSED IN: 19 plant structures; EXPRESSED DURING: 10 growth stages; CONTAINS InterPro D…
	OL01G000485	99.336	334.947	11.398	12.657	7.467	22.151	13.996	10.725	5	OL01G000485 function unknown	35.2	not assigned.unknown	(original description: function unknown)
	OL01G000486	0.578	0.072	0.031	0.013	0.018	0	0	0.011	11	OL01G000486 Ankyrin repeat	31.1	cell.organisation	(loc_os01g09384.1 : 578.0) no description available & (at3g04710 : 233.0) ankyrin repeat family protein; FUNCTIONS IN: binding; INVOLVED IN: biological_process unknown; LOCATED IN: cellular_component unknown; EXPRESSED IN: 22 plant structures; EXPRESSED DURING: 14 growth stages; CONTAINS InterPro DOMAIN/s: Protein of unknown function DUF1685 (InterPro:IPR012881), Tetratricopeptide-like helical (I…
	OL01G000487	0.17	0	0.23	0	0.056	0	0.058	0	11	OL01G000487 Hypothetical protein	35.2	not assigned.unknown	(original description: Hypothetical protein)
	OL01G000488	0.063	0	0	0	0	0	0	0	11	OL01G000488 OL01T000488.01	35.2	not assigned.unknown	no hits & (original description: OL01T000488.01)
	OL01G000489	0.105	0	0.893	0.102	0.276	0	0	0.086	11	OL01G000489 boron transporter	34.18	transport.unspecified anions	(loc_os01g08020.1 : 304.0) no description available & (at1g15460 : 217.0) Encodes a efflux-type boron transporter. Over-expression improved plant growth under B toxic conditions.; REQUIRES HIGH BORON 4 (BOR4); CONTAINS InterPro DOMAIN/s: Bicarbonate transporter, eukaryotic (InterPro:IPR003020), Bicarbonate transporter, C-terminal (InterPro:IPR011531); BEST Arabidopsis thaliana protein match is: H…
	OL01G000490	0.046	0.065	0.55	0.068	0.163	0.045	0.099	0.042	11	OL01G000490 boron transporter	34.18	transport.unspecified anions	(loc_os01g08020.1 : 843.0) no description available & (at1g15460 : 634.0) Encodes a efflux-type boron transporter. Over-expression improved plant growth under B toxic conditions.; REQUIRES HIGH BORON 4 (BOR4); CONTAINS InterPro DOMAIN/s: Bicarbonate transporter, eukaryotic (InterPro:IPR003020), Bicarbonate transporter, C-terminal (InterPro:IPR011531); BEST Arabidopsis thaliana protein match is: H…
	OL01G000491	0	0	0	0	0	0	0	0	11	OL01G000491 boron transporter	34.18	transport.unspecified anions	(loc_os01g08020.1 : 475.0) no description available & (at1g15460 : 357.0) Encodes a efflux-type boron transporter. Over-expression improved plant growth under B toxic conditions.; REQUIRES HIGH BORON 4 (BOR4); CONTAINS InterPro DOMAIN/s: Bicarbonate transporter, eukaryotic (InterPro:IPR003020), Bicarbonate transporter, C-terminal (InterPro:IPR011531); BEST Arabidopsis thaliana protein match is: H…
	OL01G000492	0	0	0	0	0	0	0	0	11	OL01G000492 boron transporter	34.18	transport.unspecified anions	(loc_os01g08020.1 : 457.0) no description available & (at1g74810 : 268.0) BOR5; FUNCTIONS IN: anion exchanger activity; INVOLVED IN: anion transport; LOCATED IN: integral to membrane, membrane; EXPRESSED IN: 17 plant structures; EXPRESSED DURING: 7 growth stages; CONTAINS InterPro DOMAIN/s: Bicarbonate transporter, eukaryotic (InterPro:IPR003020), Bicarbonate transporter, C-terminal (InterPro:IPR…
	OL01G000493	0.495	0.849	0.279	0.262	0.059	0.083	0.367	0.037	3	OL01G000493 UDP-glycosyltransferase 73D1	17.4.1	hormone metabolism.cytokinin.synthesis-degradation	(loc_os01g08080.1 : 590.0) no description available & (at2g36750 : 263.0) UDP-glucosyl transferase 73C1 (UGT73C1); CONTAINS InterPro DOMAIN/s: UDP-glucuronosyl/UDP-glucosyltransferase (InterPro:IPR002213); BEST Arabidopsis thaliana protein match is: don-glucosyltransferase 1 (TAIR:AT2G36800.1); Has 7705 Blast hits to 7611 proteins in 415 species: Archae - 0; Bacteria - 205; Metazoa - 2197; Fungi …
	OL01G000494	2.756	5.335	2.469	3.259	2.387	1.903	2.34	2.749	3	OL01G000494 UDP-glucoronosyl and UDP-glucosyl transferase	16.8.4	secondary metabolism.flavonoids.flavonols	(loc_os01g08090.1 : 209.0) no description available & (at3g53150 : 103.0) UDP-glucosyl transferase 73D1 (UGT73D1); FUNCTIONS IN: transferase activity, transferring hexosyl groups, UDP-glycosyltransferase activity; INVOLVED IN: metabolic process; LOCATED IN: endomembrane system; EXPRESSED IN: stem, sepal, stamen; EXPRESSED DURING: 4 anthesis; CONTAINS InterPro DOMAIN/s: UDP-glucuronosyl/UDP-glucos…
	OL01G000495	1.688	16.422	1.055	1.691	1.078	0.501	1.701	1.56	5	OL01G000495 UDP-glucoronosyl and UDP-glucosyl transferase	16.8.4	secondary metabolism.flavonoids.flavonols	(loc_os01g08090.1 : 659.0) no description available & (at2g36800 : 302.0) Encodes a DON-Glucosyltransferase. The UGT73C5 glucosylates both brassinolide and castasterone in the 23-O position. The enzyme is presumably involved in the homeostasis of those steroid hormones hence regulating BR activity. Transgenic plants overexpressing UGT73C5 show a typical BR-deficient phenotype.; don-glucosyltransf…
	OL01G000496	1.101	3.321	0.921	3.419	2.441	0.162	1.196	2.379	3	OL01G000496 UDP-glucoronosyl and UDP-glucosyl transferase	16.8.4	secondary metabolism.flavonoids.flavonols	(loc_os01g08110.1 : 815.0) no description available & (at2g36780 : 355.0) UDP-Glycosyltransferase superfamily protein; FUNCTIONS IN: UDP-glycosyltransferase activity, transferase activity, transferring glycosyl groups; INVOLVED IN: metabolic process; LOCATED IN: cellular_component unknown; CONTAINS InterPro DOMAIN/s: UDP-glucuronosyl/UDP-glucosyltransferase (InterPro:IPR002213); BEST Arabidopsis …
	OL01G000497	1.943	2.193	3.154	2.956	2.634	2.272	2.996	2.515	11	OL01G000497 PPR repeat	35.1.5	not assigned.no ontology.pentatricopeptide (PPR) repeat-containing protein	(loc_os01g08120.1 : 1144.0) no description available & (at2g29760 : 510.0) Encodes a chloroplast RNA editing factor.; ORGANELLE TRANSCRIPT PROCESSING 81 (OTP81); CONTAINS InterPro DOMAIN/s: Pentatricopeptide repeat (InterPro:IPR002885); BEST Arabidopsis thaliana protein match is: Tetratricopeptide repeat (TPR)-like superfamily protein (TAIR:AT1G08070.1); Has 39055 Blast hits to 14294 proteins in …
	OL01G000498	4.433	0.91	0.736	1.915	0.279	4.159	2.409	2.056	7	OL01G000498 NPH3 family	30.11	signalling.light	(loc_os01g08130.1 : 309.0) no description available & (at1g52770 : 227.0) Phototropic-responsive NPH3 family protein; FUNCTIONS IN: signal transducer activity; INVOLVED IN: response to light stimulus; LOCATED IN: cellular_component unknown; EXPRESSED IN: 13 plant structures; EXPRESSED DURING: 12 growth stages; CONTAINS InterPro DOMAIN/s: NPH3 (InterPro:IPR004249); BEST Arabidopsis thaliana protei…
	OL01G000499	2.743	0.435	7.391	0.731	9.607	5.81	4.214	3.64	9	OL01G000499 function unknown	35.2	not assigned.unknown	(loc_os01g08150.1 : 850.0) no description available & (at3g15550 : 155.0) unknown protein; Has 25732 Blast hits to 16979 proteins in 961 species: Archae - 144; Bacteria - 1801; Metazoa - 12681; Fungi - 1868; Plants - 912; Viruses - 94; Other Eukaryotes - 8232 (source: NCBI BLink). & (reliability: 310.0) & (original description: function unknown)
	OL01G000500	5.373	0.819	1.65	0.861	2.208	3.92	0.792	1.203	7	OL01G000500 Myb-like DNA-binding domain	27.3.20	RNA.regulation of transcription.G2-like transcription factor family, GARP	(loc_os01g08160.1 : 479.0) no description available & (at2g03500 : 215.0) Homeodomain-like superfamily protein; CONTAINS InterPro DOMAIN/s: Homeodomain-like (InterPro:IPR009057), Myb, DNA-binding (InterPro:IPR014778), HTH transcriptional regulator, Myb-type, DNA-binding (InterPro:IPR017930), Myb-like DNA-binding domain, SHAQKYF class (InterPro:IPR006447), Homeodomain-related (InterPro:IPR012287);…
	OL01G000501	0.646	0.166	12.878	9.393	10.622	3.298	8.25	6.079	9	OL01G000501 LisH	33.99	development.unspecified	(loc_os01g08190.1 : 1266.0) no description available & (at4g32551 : 652.0) LEUNIG regulates floral organ identity,gynoecium and ovule development. Negatively regulates AGAMOUS . Encodes a glutamine-rich protein with seven WD repeats similar to transcriptional corepressors.; LEUNIG (LUG); FUNCTIONS IN: transcription repressor activity, protein heterodimerization activity; INVOLVED IN: flower devel…
	OL01G000502	5.167	5.387	6.313	5.777	8.685	5.543	7.706	7.33	11	OL01G000502 ubiquitin carboxyl-terminal hydrolase	29.5.11.5	protein.degradation.ubiquitin.ubiquitin protease	(loc_os01g08200.1 : 1572.0) no description available & (at3g20630 : 1130.0) Encodes a ubiquitin-specific protease. Identical to TTN6. Loss of function mutations are embryo lethals, having development arrested at the preglobular/globular stage. Also involved in root responses to phosphate deficiency.; ubiquitin-specific protease 14 (UBP14); CONTAINS InterPro DOMAIN/s: Zinc finger, UBP-type (InterP…
	OL01G000503	2.695	0.232	0.8	0.668	0.227	2.112	1.752	1.76	7	OL01G000503 2OG-Fe(II) oxygenase superfamily	17.6.1	hormone metabolism.gibberelin.synthesis-degradation	(loc_os01g08220.1 : 498.0) no description available & (q3i410|g3o22_wheat : 404.0) Gibberellin 3-beta-dioxygenase 2-2 (EC 1.14.11.15) (Gibberellin 3 beta-hydroxylase 2-2) (Gibberellin 3-oxidase 2-2) - Triticum aestivum (Wheat) & (gnl|cdd|35365 : 265.0) no description available & (at1g80330 : 168.0) Encodes a protein with gibberellin 3-oxidase activity. The enzyme, expressed and purified in E.coli…
	OL01G000504	27.586	0.183	16.865	19.875	20.136	9.24	37.641	26.668	11	OL01G000504 Plant PDR ABC transporter associated	34.16	transport.ABC transporters and multidrug resistance systems	(q8gu87|pdr6_orysa : 2777.0) Pleiotropic drug resistance protein 6 - Oryza sativa (Rice) & (at2g26910 : 2005.0) pleiotropic drug resistance 4 (PDR4); FUNCTIONS IN: ATPase activity, coupled to transmembrane movement of substances; INVOLVED IN: drug transmembrane transport; LOCATED IN: membrane; EXPRESSED IN: 23 plant structures; EXPRESSED DURING: 13 growth stages; CONTAINS InterPro DOMAIN/s: ATPas…
	OL01G000505	15.875	15.556	6.63	7.723	6.41	9.384	9.002	9.466	3	OL01G000505 Cys/Met metabolism PLP-dependent enzyme	13.1.6.2	amino acid metabolism.synthesis.aromatic aa.phenylalanine and tyrosine	(loc_os01g08270.2 : 768.0) no description available & (at1g80360 : 550.0) Pyridoxal phosphate (PLP)-dependent transferases superfamily protein; FUNCTIONS IN: transferase activity, transferring nitrogenous groups, pyridoxal phosphate binding, transaminase activity, catalytic activity; INVOLVED IN: asparagine catabolic process, biosynthetic process, glutamate catabolic process to oxaloacetate, aspa…
	OL01G000506	7.345	4.005	8.718	6.798	7.424	5.278	6.911	6.892	11	OL01G000506 Domain of unknown function (DUF1767)	35.2	not assigned.unknown	(loc_os01g08280.2 : 470.0) no description available & (at5g19950 : 162.0) CONTAINS InterPro DOMAIN/s: Domain of unknown function DUF1767 (InterPro:IPR013894); BEST Arabidopsis thaliana protein match is: Domain of unknown function (DUF1767) (TAIR:AT5G63540.1); Has 35333 Blast hits to 34131 proteins in 2444 species: Archae - 798; Bacteria - 22429; Metazoa - 974; Fungi - 991; Plants - 531; Viruses -…
	OL01G000507	2.733	4.578	1.412	3.282	1.85	4.001	3.166	3.098	3	OL01G000507 Integral membrane protein DUF92	35.1	not assigned.no ontology	(loc_os01g08290.1 : 414.0) no description available & (at5g19930 : 295.0) Protein of unknown function DUF92, transmembrane; LOCATED IN: endomembrane system; EXPRESSED IN: 24 plant structures; EXPRESSED DURING: 13 growth stages; CONTAINS InterPro DOMAIN/s: Protein of unknown function DUF92, transmembrane (InterPro:IPR002794). & (gnl|cdd|39691 : 269.0) no description available & (ipr002794 : 150.14…
	OL01G000508	0.045	0	0	0	0	0	0	0	11	OL01G000508 OL01T000508.01	35.2	not assigned.unknown	no hits & (original description: OL01T000508.01)
	OL01G000509	12.274	5.103	14.17	12.331	13.616	17.291	11.665	11.732	11	OL01G000509 Protein phosphatase 2A regulatory B subunit (B56 family)	29.4	protein.postranslational modification	(loc_os05g08560.1 : 656.0) no description available & (gnl|cdd|85563 : 625.0) no description available & (gnl|cdd|37296 : 549.0) no description available & (at5g25510 : 531.0) Protein phosphatase 2A regulatory B subunit family protein; FUNCTIONS IN: protein phosphatase type 2A regulator activity; INVOLVED IN: signal transduction; LOCATED IN: chloroplast, protein phosphatase type 2A complex; EXPRE…
	OL01G000510	12.084	11.778	4.095	3.73	3.614	9.555	4.21	5.467	3	OL01G000510 AUX/IAA family	35.2	not assigned.unknown	no hits & (original description: AUX/IAA family)
	OL01G000511	0	0	0	0	0	0	0	0	11	OL01G000511 Aspartic proteinase nepenthesin-2	27.3.99	RNA.regulation of transcription.unclassified	(loc_os01g08330.1 : 666.0) no description available & (at1g64830 : 212.0) Eukaryotic aspartyl protease family protein; FUNCTIONS IN: aspartic-type endopeptidase activity; INVOLVED IN: proteolysis; LOCATED IN: endomembrane system; EXPRESSED IN: sperm cell; CONTAINS InterPro DOMAIN/s: Peptidase aspartic (InterPro:IPR021109), Peptidase aspartic, catalytic (InterPro:IPR009007), Peptidase A1 (InterPro…
	OL01G000512	3.184	5.552	2.389	4.375	1.747	2.222	2.14	3.306	3	OL01G000512 Zinc finger, C3HC4 type (RING finger)	29.5.11.4.2	protein.degradation.ubiquitin.E3.RING	(loc_os01g08340.1 : 803.0) no description available & (at4g32600 : 363.0) zinc finger (C3HC4-type RING finger) family protein; FUNCTIONS IN: protein binding, zinc ion binding; LOCATED IN: plasma membrane; EXPRESSED IN: 24 plant structures; EXPRESSED DURING: 15 growth stages; CONTAINS InterPro DOMAIN/s: Zinc finger, RING-type (InterPro:IPR001841), Zinc finger, RING/FYVE/PHD-type (InterPro:IPR01308…
	OL01G000513	0	0	0	0	0	0	0	0	11	OL01G000513 OL01T000514.01	35.2	not assigned.unknown	no hits & (original description: OL01T000513.01)
	OL01G000514	0	0	0	0	0	0	0	0	11	OL01G000514 OL01T000513.01	35.2	not assigned.unknown	no hits & (original description: OL01T000514.01)
	OL01G000515	1.757	0.368	3.927	3.295	2.319	1.697	3.384	3.087	11	OL01G000515 resistance protein	35.2	not assigned.unknown	(original description: resistance protein)
	OL01G000516	6.413	3.529	13.905	14.709	7.68	5.133	13.43	11.16	11	OL01G000516 resistance protein	20.1.7	stress.biotic.PR-proteins	(loc_os01g08370.1 : 874.0) no description available & (at3g14470 : 319.0) NB-ARC domain-containing disease resistance protein; FUNCTIONS IN: protein binding; INVOLVED IN: apoptosis, defense response; LOCATED IN: endomembrane system; EXPRESSED IN: 23 plant structures; EXPRESSED DURING: 14 growth stages; CONTAINS InterPro DOMAIN/s: Leucine-rich repeat-containing protein (InterPro:IPR015766), NB-ARC…
	OL01G000517	0.773	32.311	1.38	4.435	0.621	10.642	1.369	7.371	5	OL01G000517 OL01T000517.01	35.2	not assigned.unknown	no hits & (original description: OL01T000517.01)
	OL01G000518	0	0	0	0	0	0	0	0	11	OL01G000518 Hypothetical protein	35.2	not assigned.unknown	(original description: Hypothetical protein)
	OL01G000519	0	0	0	0	0	0	0	0	11	OL01G000519 Hydroxycinnamoyl-CoA quinate hydroxycinnamoyltransferase	35.1	not assigned.no ontology	(loc_os01g08380.1 : 474.0) no description available & (at3g62160 : 189.0) HXXXD-type acyl-transferase family protein; FUNCTIONS IN: transferase activity, transferring acyl groups other than amino-acyl groups, transferase activity; INVOLVED IN: biological_process unknown; LOCATED IN: cellular_component unknown; EXPRESSED IN: 22 plant structures; EXPRESSED DURING: 13 growth stages; CONTAINS InterPr…
	OL01G000520	1.05	1.886	0.922	1.291	0.739	1.289	0.476	1.089	3	OL01G000520 OL01T000520.01	35.2	not assigned.unknown	no hits & (original description: OL01T000520.01)
	OL01G000521	13.358	28.433	8.437	13.852	8.823	18.006	14.735	15.759	3	OL01G000521 t_SNARE	31.4	cell.vesicle transport	(loc_os01g08400.1 : 528.0) no description available & (at3g24350 : 325.0) member of Glycoside Hydrolase Family 17; syntaxin of plants 32 (SYP32); FUNCTIONS IN: SNAP receptor activity; INVOLVED IN: intracellular protein transport, cellular membrane fusion; LOCATED IN: membrane; EXPRESSED IN: 23 plant structures; EXPRESSED DURING: 15 growth stages; CONTAINS InterPro DOMAIN/s: Target SNARE coiled-co…
	OL01G000522	23.793	71.673	29.893	46.384	32.282	50.992	48.383	42.366	3	OL01G000522 Inherit from NOG: Early fruit mRNA	35.2	not assigned.unknown	(original description: Inherit from NOG: Early fruit mRNA)
	OL01G000523	6.694	4.386	6.905	5.755	6.149	3.97	6.554	5.727	11	OL01G000523 Family of unknown function (DUF490)	33.99	development.unspecified	(at2g25660 : 2120.0) embryo defective 2410 (emb2410); FUNCTIONS IN: molecular_function unknown; INVOLVED IN: embryo development ending in seed dormancy; EXPRESSED IN: 23 plant structures; EXPRESSED DURING: 13 growth stages; CONTAINS InterPro DOMAIN/s: Protein of unknown function DUF490 (InterPro:IPR007452); Has 35333 Blast hits to 34131 proteins in 2444 species: Archae - 798; Bacteria - 22429; Me…
	OL01G000524	9.255	9.514	12.967	9.797	13.391	9.427	11.119	11.808	11	OL01G000524 Inherit from strNOG: Enhancer of polycomb-like	35.2	not assigned.unknown	(loc_os01g08430.1 : 2904.0) no description available & (at4g32620 : 498.0) Enhancer of polycomb-like transcription factor protein; FUNCTIONS IN: nucleic acid binding; INVOLVED IN: biological_process unknown; LOCATED IN: cellular_component unknown; EXPRESSED IN: 24 plant structures; EXPRESSED DURING: 14 growth stages; CONTAINS InterPro DOMAIN/s: Tudor domain (InterPro:IPR002999), Enhancer of polyc…
	OL01G000525	0.067	0.361	0	0.033	0	0	0.046	0.055	11	OL01G000525 OL01T000525.01	35.2	not assigned.unknown	no hits & (original description: OL01T000525.01)
	OL01G000526	0	0	0	0	0	0	0	0	11	OL01G000526 Anthocyanidin 3-O-glucoside 5-O-glucosyltransferase 1	17.2.1	hormone metabolism.auxin.synthesis-degradation	(loc_os01g08440.1 : 635.0) no description available & (at4g15550 : 266.0) UDP-glucose:indole-3-acetate beta-D-glucosyltransferase; indole-3-acetate beta-D-glucosyltransferase (IAGLU); FUNCTIONS IN: UDP-glycosyltransferase activity, transferase activity, transferring glycosyl groups; INVOLVED IN: metabolic process; LOCATED IN: chloroplast; EXPRESSED IN: 17 plant structures; EXPRESSED DURING: 7 gro…
	OL01G000527	17.277	30.801	16.921	18.945	18.852	32.895	21.098	22.307	3	OL01G000527 GTP-binding protein	30.5	signalling.G-proteins	(loc_os01g08450.1 : 403.0) no description available & (q05737|yptm2_maize : 395.0) GTP-binding protein YPTM2 - Zea mays (Maize) & (at1g02130 : 375.0) Belongs to the Rab1 GTPase subfamily. This small GTP-binding protein is required in ER to Golgi transportation.; RAS 5 (RA-5); FUNCTIONS IN: GTP binding; INVOLVED IN: response to cadmium ion, ER to Golgi vesicle-mediated transport; LOCATED IN: plasm…
	OL01G000528	4.805	4.65	3.779	4.439	2.349	2.654	1.547	2.112	3	OL01G000528 Serine incorporator (Serinc)	33.99	development.unspecified	(loc_os01g08460.1 : 718.0) no description available & (at3g24460 : 442.0) Serinc-domain containing serine and sphingolipid biosynthesis protein; LOCATED IN: membrane; EXPRESSED IN: 10 plant structures; EXPRESSED DURING: LP.06 six leaves visible, LP.04 four leaves visible, 4 anthesis, petal differentiation and expansion stage; CONTAINS InterPro DOMAIN/s: TMS membrane protein/tumour differentially …
	OL01G000529	25.819	7.603	29.913	28.79	25.31	50.039	36.051	33.412	14	OL01G000529 Leucine Rich Repeat	10.5.3	cell wall.cell wall proteins.LRR	(loc_os01g08470.1 : 608.0) no description available & (at3g24480 : 404.0) Leucine-rich repeat (LRR) family protein; FUNCTIONS IN: structural constituent of cell wall; LOCATED IN: cell wall, plant-type cell wall; EXPRESSED IN: 22 plant structures; EXPRESSED DURING: 13 growth stages; CONTAINS InterPro DOMAIN/s: Leucine-rich repeat-containing N-terminal domain, type 2 (InterPro:IPR013210), Leucine-r…
	OL01G000530	15.908	2.393	7.953	6.207	6.71	6.618	6.832	6.153	7	OL01G000530 Inherit from strNOG: MAR-binding filament-like protein	27.3.34	RNA.regulation of transcription.Orphan family	(loc_os01g08510.1 : 768.0) no description available & (at3g16000 : 235.0) encodes a DNA-binding protein that binds to plastid DNA non-specifically and is associated with nucleoids and thylakoid membranes. The expression of the gene is correlated with the development of thylakoid membranes.; MAR binding filament-like protein 1 (MFP1); FUNCTIONS IN: DNA binding; LOCATED IN: chloroplast thylakoid me…
	OL01G000531	13.701	1.854	25.199	14.736	35.737	24.554	14.112	16.778	9	OL01G000531 Protein of unknown function (DUF581)	35.2	not assigned.unknown	(original description: Protein of unknown function (DUF581))
	OL01G000532	1.317	1.183	1.361	0.568	2.125	0.27	0.597	0.959	11	OL01G000532 syntaxin of plants	31.4	cell.vesicle transport	(loc_os08g17600.2 : 124.0) no description available & (at1g79590 : 102.0) Encodes one of 24 Arabidopsis syntaxins. Its mRNA has been shown to be expressed.; syntaxin of plants 52 (SYP52); FUNCTIONS IN: SNAP receptor activity; INVOLVED IN: vesicle-mediated transport; LOCATED IN: endosome membrane, vacuole; EXPRESSED IN: 24 plant structures; EXPRESSED DURING: 15 growth stages; CONTAINS InterPro DOM…
	OL01G000533	4.788	2.357	3.301	3.076	1.917	1.125	2.243	2.487	11	OL01G000533 PPR repeat	35.2	not assigned.unknown	(original description: PPR repeat)
	OL01G000534	10.852	0	0.114	0	0.292	0	0	0.181	8	OL01G000534 OL01T000534.01	35.2	not assigned.unknown	no hits & (original description: OL01T000534.01)
	OL01G000535	3.737	0	0	0	0.329	0	0	0	8	OL01G000535 OL01T000535.01	35.2	not assigned.unknown	no hits & (original description: OL01T000535.01)
	OL01G000536	0.36	0.065	3.504	1.267	3.338	0.928	1.963	1.171	11	OL01G000536 DNA mismatch repair protein	28.2	DNA.repair	(loc_os01g08540.1 : 2365.0) no description available & (at3g24495 : 1090.0) encodes a DNA mismatch repair homolog of human MutS gene, MSH6. There are four MutS genes in Arabidopsis, MSH2, MSH3, MSH6, and MSH7, which all act as heterodimers and bind to 51-mer duplexes. MSH2*MSH7 exhibit moderate affinity for a (T/G) substrate and weak binding of (+T), suggesting MSH2*MSH7 may be specialized for le…
	OL01G000537	2.403	1.421	9.354	4.137	8.411	2.401	4.916	4.041	11	OL01G000537 function unknown	29.1	protein.aa activation	(loc_os01g08550.1 : 800.0) no description available & (at1g18950 : 208.0) DDT domain superfamily; CONTAINS InterPro DOMAIN/s: DDT domain (InterPro:IPR004022); BEST Arabidopsis thaliana protein match is: unknown protein (TAIR:AT5G25580.1); Has 20293 Blast hits to 13585 proteins in 823 species: Archae - 41; Bacteria - 1919; Metazoa - 8043; Fungi - 2539; Plants - 1031; Viruses - 220; Other Eukaryote…
	OL01G000538	0.364	1.963	1.835	1.061	0.24	0.335	0	1.044	3	OL01G000538 OL01T000538.01	35.2	not assigned.unknown	no hits & (original description: OL01T000538.01)
	OL01G000539	23.042	24.465	19.306	21.39	41.246	44.077	38.903	42.477	14	OL01G000539 MreB/Mbl protein	20.2.1	stress.abiotic.heat	(loc_os01g08560.2 : 697.0) no description available & (at1g79920 : 500.0) Heat shock protein 70 (Hsp 70) family protein; FUNCTIONS IN: ATP binding; LOCATED IN: cell wall, plasma membrane; EXPRESSED IN: male gametophyte, guard cell, cultured cell, pollen tube; EXPRESSED DURING: L mature pollen stage, M germinated pollen stage; CONTAINS InterPro DOMAIN/s: Heat shock protein Hsp70 (InterPro:IPR00102…
	OL01G000540	0	0	0	0.011	0	0	0	0	11	OL01G000540 2-oxoglutarate (2OG) and Fe(II)-dependent oxygenase superfamily protein	26.14	misc.oxygenases	(loc_os01g08570.1 : 257.0) no description available & (at1g22950 : 160.0) 2-oxoglutarate (2OG) and Fe(II)-dependent oxygenase superfamily protein; FUNCTIONS IN: oxidoreductase activity, oxidoreductase activity, acting on paired donors, with incorporation or reduction of molecular oxygen, iron ion binding, L-ascorbic acid binding; INVOLVED IN: oxidation reduction; LOCATED IN: cellular_component un…
	OL01G000541	0.774	0.248	1.784	1.019	1.653	1.052	1.026	1.086	11	OL01G000541 Frigida-like protein	10.5.4	cell wall.cell wall proteins.HRGP	(loc_os01g08580.1 : 749.0) no description available & (gnl|cdd|71337 : 128.0) no description available & (at3g22440 : 118.0) FRIGIDA-like protein; CONTAINS InterPro DOMAIN/s: Frigida-like (InterPro:IPR012474); BEST Arabidopsis thaliana protein match is: FRIGIDA-like protein (TAIR:AT4G14900.1); Has 1385 Blast hits to 1327 proteins in 123 species: Archae - 0; Bacteria - 9; Metazoa - 139; Fungi - 70…
	OL01G000542	0	0.127	0.018	0	0.031	0	0	0.019	11	OL01G000542 Hypothetical protein	35.2	not assigned.unknown	(original description: Hypothetical protein)
	OL01G000543	15.883	12.201	6.525	5.326	7.089	8.127	7.771	8.081	3	OL01G000543 transporter activity	34.19.4	transport.Major Intrinsic Proteins.SIP	(loc_os01g08660.1 : 345.0) no description available & (at3g04090 : 173.0) Belongs to a family of plant aquaporins. Similar to yeast and radish aquaporins. Located on ER.; small and basic intrinsic protein 1A (SIP1A); FUNCTIONS IN: water channel activity; INVOLVED IN: transport; LOCATED IN: endoplasmic reticulum, membrane; EXPRESSED IN: 29 plant structures; EXPRESSED DURING: 15 growth stages; CONT…
	OL01G000544	0	0.467	0	0	0	0	0	0.071	11	OL01G000544 OL01T000544.01	35.2	not assigned.unknown	no hits & (original description: OL01T000544.01)
	OL01G000545	0	0	0	0	0	0	0	0	11	OL01G000545 Hypothetical protein	35.2	not assigned.unknown	(original description: Hypothetical protein)
	OL01G000546	3.121	2.249	2.912	2.069	3.277	1.942	2.06	1.871	11	OL01G000546 Inherit from KOG: tsl-kinase interacting protein	27.3.25	RNA.regulation of transcription.MYB domain transcription factor family	(loc_os01g08680.2 : 741.0) no description available & (at2g36960 : 161.0) Arabidopsis thaliana myb/SANT domain protein; TSL-kinase interacting protein 1 (TKI1); FUNCTIONS IN: DNA binding, sequence-specific DNA binding transcription factor activity; EXPRESSED IN: 24 plant structures; EXPRESSED DURING: 15 growth stages; CONTAINS InterPro DOMAIN/s: SANT, DNA-binding (InterPro:IPR001005), Myb, DNA-bi…
	OL01G000547	2.816	2.744	6.431	6.222	4.35	5.627	7.326	6.499	11	OL01G000547 function unknown	35.2	not assigned.unknown	(original description: function unknown)
	OL01G000548	178.4	241.774	135.911	118.793	129.017	93.614	123.427	103.058	3	OL01G000548 Gigantea-like protein	33.99	development.unspecified	(q9awl7|gigan_orysa : 2036.0) Protein GIGANTEA - Oryza sativa (Rice) & (loc_os01g08700.6 : 2036.0) no description available & (at1g22770 : 1347.0) Together with CONSTANTS (CO) and FLOWERING LOCUS T (FT), GIGANTEA promotes flowering under long days in a circadian clock-controlled flowering pathway. GI acts earlier than CO and FT in the pathway by increasing CO and FT mRNA abundance. Located in the…
	OL01G000549	1.018	0.596	1.46	0.593	2.102	3.226	0.409	1.166	11	OL01G000549 WRKY DNA -binding domain	27.3.32	RNA.regulation of transcription.WRKY domain transcription factor family	(loc_os01g08710.2 : 206.0) no description available & (at4g39410 : 155.0) member of WRKY Transcription Factor; Group II-c; WRKY DNA-binding protein 13 (WRKY13); FUNCTIONS IN: sequence-specific DNA binding transcription factor activity; INVOLVED IN: regulation of transcription, DNA-dependent; LOCATED IN: chloroplast; EXPRESSED IN: 18 plant structures; EXPRESSED DURING: 10 growth stages; CONTAINS I…
	OL01G000550	10.527	7.78	12.242	8.747	8.257	5.375	8.898	7.415	11	OL01G000550 Inherit from KOG: spastic paraplegia 11 (autosomal recessive)	35.2	not assigned.unknown	(loc_os01g08750.2 : 4935.0) no description available & (at4g39420 : 2270.0) unknown protein; INVOLVED IN: biological_process unknown; LOCATED IN: cellular_component unknown; EXPRESSED IN: leaf; EXPRESSED DURING: LP.04 four leaves visible, LP.02 two leaves visible; Has 20 Blast hits to 19 proteins in 8 species: Archae - 0; Bacteria - 0; Metazoa - 0; Fungi - 0; Plants - 20; Viruses - 0; Other Eukar…
	OL01G000551	4.843	9.237	4.32	5.005	6.046	11.665	7.361	7.028	3	OL01G000551 Pfam:DUF227	11.3.2	lipid metabolism.Phospholipid synthesis.choline kinase	(loc_os01g08760.1 : 689.0) no description available & (at1g71697 : 427.0) Encodes choline kinase. mRNA levels are increased in response to wounding.; choline kinase 1 (CK1); FUNCTIONS IN: choline kinase activity; INVOLVED IN: response to salt stress, response to wounding; LOCATED IN: cellular_component unknown; EXPRESSED IN: 24 plant structures; EXPRESSED DURING: 15 growth stages; CONTAINS InterP…
	OL01G000552	10.917	11.304	24.66	24.697	22.37	16.115	18.015	21.943	11	OL01G000552 U3 small nucleolar RNA-associated protein	31.3	cell.cycle	(loc_os01g08770.1 : 961.0) no description available & (at3g10530 : 577.0) Transducin/WD40 repeat-like superfamily protein; FUNCTIONS IN: nucleotide binding; INVOLVED IN: biological_process unknown; LOCATED IN: CUL4 RING ubiquitin ligase complex; EXPRESSED IN: 23 plant structures; EXPRESSED DURING: 13 growth stages; CONTAINS InterPro DOMAIN/s: WD40 repeat 2 (InterPro:IPR019782), BING4, C-terminal …
	OL01G000553	1.528	20.264	0.745	5.14	1.217	3.663	2.577	4.573	5	OL01G000553 IPPc	3.4.1	minor CHO metabolism.myo-inositol.poly-phosphatases	(loc_os01g08780.1 : 982.0) no description available & (at1g71710 : 369.0) DNAse I-like superfamily protein; FUNCTIONS IN: inositol-polyphosphate 5-phosphatase activity, inositol or phosphatidylinositol phosphatase activity; INVOLVED IN: biological_process unknown; LOCATED IN: mitochondrion; EXPRESSED IN: 22 plant structures; EXPRESSED DURING: 13 growth stages; CONTAINS InterPro DOMAIN/s: Inositol…
	OL01G000554	0	0	0.264	0.198	1.167	0.376	0.462	0.334	11	OL01G000554 OL01T000554.01	35.2	not assigned.unknown	no hits & (original description: OL01T000554.01)
	OL01G000555	0	0	0	0	0	0	0	0	11	OL01G000555 Histone-like transcription factor and archaeal histone family protein	35.2	not assigned.unknown	(original description: Histone-like transcription factor and archaeal histone family protein)
	OL01G000556	0.049	0.132	0.495	0.715	0.519	0	0.467	0.121	11	OL01G000556 Alkane hydroxylase MAH1-like	26.1	misc.cytochrome P450	(loc_os01g08800.1 : 705.0) no description available & (at4g39480 : 293.0) member of CYP96A; cytochrome P450, family 96, subfamily A, polypeptide 9 (CYP96A9); FUNCTIONS IN: electron carrier activity, monooxygenase activity, iron ion binding, oxygen binding, heme binding; INVOLVED IN: oxidation reduction; LOCATED IN: endomembrane system; EXPRESSED IN: 15 plant structures; EXPRESSED DURING: 8 growth…
	OL01G000557	0	0	0	0	0	0	0	0	11	OL01G000557 OL01T000557.01	35.2	not assigned.unknown	no hits & (original description: OL01T000557.01)
	OL01G000558	0.648	2.23	0.028	0.175	0	0.265	0.196	0.442	5	OL01G000558 OL01T000558.01	35.2	not assigned.unknown	no hits & (original description: OL01T000558.01)
	OL01G000559	0	0	0	0	0	0	0	0	11	OL01G000559 Alkane hydroxylase MAH1-like	26.1	misc.cytochrome P450	(loc_os01g08810.1 : 893.0) no description available & (at4g39490 : 409.0) member of CYP96A; cytochrome P450, family 96, subfamily A, polypeptide 10 (CYP96A10); FUNCTIONS IN: electron carrier activity, monooxygenase activity, iron ion binding, heme binding; INVOLVED IN: oxidation reduction; LOCATED IN: endomembrane system; EXPRESSED IN: 6 plant structures; EXPRESSED DURING: 4 anthesis, C globular …
	OL01G000560	2.971	2.611	3.38	3.006	3.81	3.764	3.263	3.26	11	OL01G000560 Inherit from strNOG: expressed protein	35.2	not assigned.unknown	(loc_os01g08814.1 : 154.0) no description available & (at5g57060 : 88.2) BEST Arabidopsis thaliana protein match is: Ribosomal protein L18ae family (TAIR:AT4G26060.1); Has 35333 Blast hits to 34131 proteins in 2444 species: Archae - 798; Bacteria - 22429; Metazoa - 974; Fungi - 991; Plants - 531; Viruses - 0; Other Eukaryotes - 9610 (source: NCBI BLink). & (reliability: 176.4) & (original descrip…
	OL01G000561	0.643	0.075	4.676	1.22	5.788	2.315	2.201	1.692	9	OL01G000561 PHD-finger	27.3.11	RNA.regulation of transcription.C2H2 zinc finger family	(loc_os01g08820.1 : 646.0) no description available & (at3g14740 : 239.0) RING/FYVE/PHD zinc finger superfamily protein; FUNCTIONS IN: zinc ion binding; EXPRESSED IN: 21 plant structures; EXPRESSED DURING: 13 growth stages; CONTAINS InterPro DOMAIN/s: Zinc finger, PHD-type (InterPro:IPR001965), Zinc finger, FYVE/PHD-type (InterPro:IPR011011), Zinc finger, PHD-finger (InterPro:IPR019787); BEST Ara…
	OL01G000562	9.231	16.466	14	13.562	9.803	9.759	11.508	10.307	3	OL01G000562 Protein of unknown function (DUF295)	35.2	not assigned.unknown	(original description: Protein of unknown function (DUF295))
	OL01G000563	0	0.324	0	0	0	0	0	0	11	OL01G000563 Hypothetical protein	35.2	not assigned.unknown	no hits & (original description: Hypothetical protein)
	OL01G000564	3.442	3.594	7.821	6.943	6.737	6.124	6.356	6.822	11	OL01G000564 Pre-mRNA cleavage complex II protein Clp1	27.1	RNA.processing	(loc_os01g08850.1 : 446.0) no description available & (at5g11010 : 215.0) Pre-mRNA cleavage complex II protein family; FUNCTIONS IN: molecular_function unknown; INVOLVED IN: biological_process unknown; LOCATED IN: chloroplast; EXPRESSED IN: 21 plant structures; EXPRESSED DURING: 13 growth stages; CONTAINS InterPro DOMAIN/s: Pre-mRNA cleavage complex II Clp1 (InterPro:IPR010655); BEST Arabidopsis …
	OL01G000565	1.361	0.386	0.444	0.626	0.378	0.791	0.389	3.108	11	OL01G000565 OL01T000565.01	35.2	not assigned.unknown	no hits & (original description: OL01T000565.01)
	OL01G000566	0	0	0	0	0	0	0	0	11	OL01G000566 17.3 kDa class II heat shock protein-like	35.2	not assigned.unknown	(original description: 17.3 kDa class II heat shock protein-like)
	OL01G000567	10.772	1.598	10.719	9.767	9.596	5.919	6.992	8.05	11	OL01G000567 DEAD/DEAH box helicase	28.1	DNA.synthesis/chromatin structure	(loc_os01g08930.1 : 760.0) no description available & (at4g09730 : 550.0) Encodes RH39, a DEAD-box protein involved in the introduction of the hidden break into the 23S rRNA in the chloroplasts. Recombinant RH39 binds to the 23S rRNA in a segment adjacent to the stem-loop creating the hidden break target loop in a sequence-dependent manner. Has ATP-hydrolyzing activity at a Kcat of 5.3 /min in th…
	OL01G000568	7.265	8.823	10.678	10.364	11.335	12.96	10.295	11.623	11	OL01G000568 Phosducin	35.2	not assigned.unknown	(loc_os01g08960.1 : 373.0) no description available & (gnl|cdd|48537 : 270.0) no description available & (at5g14240 : 265.0) Thioredoxin superfamily protein; CONTAINS InterPro DOMAIN/s: Thioredoxin fold (InterPro:IPR012335), Thioredoxin-like fold (InterPro:IPR012336); Has 1075 Blast hits to 1075 proteins in 388 species: Archae - 0; Bacteria - 2; Metazoa - 646; Fungi - 206; Plants - 103; Viruses -…
	OL01G000569	0	0	0	0	0	0	0	0	11	OL01G000569 Zinc knuckle (CCHC-type) family protein	35.2	not assigned.unknown	(loc_os01g08950.1 : 194.0) no description available & (at1g71780 : 87.0) unknown protein; FUNCTIONS IN: molecular_function unknown; INVOLVED IN: biological_process unknown; LOCATED IN: endoplasmic reticulum; EXPRESSED IN: 25 plant structures; EXPRESSED DURING: 15 growth stages; Has 34 Blast hits to 34 proteins in 11 species: Archae - 0; Bacteria - 0; Metazoa - 0; Fungi - 0; Plants - 34; Viruses -…
	OL01G000570	13.722	16.226	36.7	28.847	33.641	21.386	30.13	27.261	11	OL01G000570 Component of the FACT complex, a general chromatin factor that acts to reorganize nucleosomes. The FACT complex is involved in multiple processes that require DNA as a template such as mRNA elongation, DNA replication and DNA repair. During transcription elongation the FACT complex acts as a histone chaperone that both destabilizes and restores nucleosomal structure. It facilitates th…	27.3.62	RNA.regulation of transcription.Nucleosome/chromatin assembly factor group	(q9lgr0|ssp1a_orysa : 1113.0) FACT complex subunit SSRP1-A (Facilitates chromatin transcription complex subunit SSRP1-A) (Recombination signal sequence recognition protein 1-A) (Early drought-induced protein R1G1A) - Oryza sativa (Rice) & (loc_os01g08970.1 : 1113.0) no description available & (at3g28730 : 696.0) encodes a component of the FAcilitates Chromatin Transcription (FACT) complex, SSRP1.…
	OL01G000571	0	0	0	0	0	0	0.024	0.014	11	OL01G000571 Putative DUF1664 domain family protein	35.2	not assigned.unknown	(original description: Putative DUF1664 domain family protein)
	OL01G000572	15.696	35.985	18.884	16.105	19.845	17.631	17.298	17.4	3	OL01G000572 Glutaminyl-tRNA synthetase, non-specific RNA binding region part 1	29.1.18	protein.aa activation.glutamine-tRNA ligase	(loc_os01g09000.1 : 1504.0) no description available & (p52780|syq_luplu : 1175.0) Glutaminyl-tRNA synthetase (EC 6.1.1.18) (Glutamine--tRNA ligase) (GlnRS) - Lupinus luteus (European yellow lupin) & (at1g25350 : 1130.0) ovule abortion 9 (OVA9); CONTAINS InterPro DOMAIN/s: Ribosomal protein L25/Gln-tRNA synthetase, beta-barrel domain (InterPro:IPR020056), Glutamyl/glutaminyl-tRNA synthetase, clas…
	OL01G000573	59.129	96.233	12.531	26.057	16.486	63.78	24.099	39.098	10	OL01G000573 Transferase family	35.1	not assigned.no ontology	(loc_os01g09010.1 : 850.0) no description available & (at3g62160 : 296.0) HXXXD-type acyl-transferase family protein; FUNCTIONS IN: transferase activity, transferring acyl groups other than amino-acyl groups, transferase activity; INVOLVED IN: biological_process unknown; LOCATED IN: cellular_component unknown; EXPRESSED IN: 22 plant structures; EXPRESSED DURING: 13 growth stages; CONTAINS InterPr…
	OL01G000574	4.439	5.933	5.909	5.437	4.235	2.738	4.04	4.137	11	OL01G000574 WD domain, G-beta repeat	35.2	not assigned.unknown	(original description: WD domain, G-beta repeat)
	OL01G000575	2.32	140.567	14.595	7.424	8.638	4.833	9.065	5.266	5	OL01G000575 Protein of unknown function (DUF1637)	35.2	not assigned.unknown	(loc_os01g09030.1 : 385.0) no description available & (gnl|cdd|71286 : 301.0) no description available & (gnl|cdd|39482 : 252.0) no description available & (at5g39890 : 225.0) Protein of unknown function (DUF1637); FUNCTIONS IN: cysteamine dioxygenase activity; INVOLVED IN: oxidation reduction; LOCATED IN: cellular_component unknown; EXPRESSED IN: 24 plant structures; EXPRESSED DURING: 15 growth …
	OL01G000576	0.171	33.184	0	0.525	0	0.262	0.232	0.582	4	OL01G000576 WRKY	27.3.32	RNA.regulation of transcription.WRKY domain transcription factor family	(loc_os01g09080.1 : 502.0) no description available & (at5g15130 : 147.0) member of WRKY Transcription Factor; Group II-b; contribute to basal immunity.; WRKY DNA-binding protein 72 (WRKY72); CONTAINS InterPro DOMAIN/s: DNA-binding WRKY (InterPro:IPR003657); BEST Arabidopsis thaliana protein match is: WRKY DNA-binding protein 61 (TAIR:AT1G18860.1); Has 6758 Blast hits to 4151 proteins in 378 spec…
	OL01G000577	0.747	0	0.289	1.45	0.986	1.719	1.522	0.764	11	OL01G000577 Hypothetical protein	35.2	not assigned.unknown	no hits & (original description: Hypothetical protein)
	OL01G000578	0.288	0.465	0.089	0.167	0	2.86	0.078	0.235	3	OL01G000578 OL01T000578.01	35.2	not assigned.unknown	no hits & (original description: OL01T000578.01)
	OL01G000579	0	0	0	0	0	0	0	0	11	OL01G000579 WRKY transcription factor	27.3.32	RNA.regulation of transcription.WRKY domain transcription factor family	(loc_os01g09100.1 : 256.0) no description available & (at5g26170 : 121.0) member of WRKY Transcription Factor; Group II-c; WRKY DNA-binding protein 50 (WRKY50); CONTAINS InterPro DOMAIN/s: DNA-binding WRKY (InterPro:IPR003657); BEST Arabidopsis thaliana protein match is: WRKY DNA-binding protein 51 (TAIR:AT5G64810.1); Has 30201 Blast hits to 17322 proteins in 780 species: Archae - 12; Bacteria - …
	OL01G000580	4.157	24.959	5.278	5.74	3.553	8.227	5.97	5.546	10	OL01G000580 PAC	30.11	signalling.light	(loc_os01g09120.2 : 382.0) no description available & (at2g02710 : 189.0) Encodes a putative blue light receptor protein.; PAS/LOV PROTEIN C (PLPC); FUNCTIONS IN: two-component sensor activity, signal transducer activity; INVOLVED IN: signal transduction, regulation of transcription, DNA-dependent, two-component signal transduction system (phosphorelay); LOCATED IN: cellular_component unknown; EX…
	OL01G000581	0	0	0	0	0	0	0	0	11	OL01G000581 Hypothetical protein	35.2	not assigned.unknown	(original description: Hypothetical protein)
	OL01G000582	0.168	1.807	0.13	0.163	0.443	1.544	1.823	1.648	3	OL01G000582 OL01T000582.01	35.2	not assigned.unknown	no hits & (original description: OL01T000582.01)
	OL01G000583	0.128	0	0.099	0.372	1.011	0.705	0.694	0.313	11	OL01G000583 Hypothetical protein	35.2	not assigned.unknown	no hits & (original description: Hypothetical protein)
	OL01G000584	0	0	0	0	0	0	0	0	11	OL01G000584 Hypothetical protein	35.2	not assigned.unknown	no hits & (original description: Hypothetical protein)
	OL01G000585	0	0	0	0	0	0	0	0	11	OL01G000585 Hypothetical protein	35.2	not assigned.unknown	(original description: Hypothetical protein)
	OL01G000586	13.617	16.515	15.335	14.882	16.856	15.224	15.671	15.588	11	OL01G000586 Protein kinase C terminal domain	29.4	protein.postranslational modification	(loc_os01g09200.1 : 1033.0) no description available & (at4g33080 : 767.0) AGC (cAMP-dependent, cGMP-dependent and protein kinase C) kinase family protein; FUNCTIONS IN: kinase activity; INVOLVED IN: protein amino acid phosphorylation; LOCATED IN: cellular_component unknown; EXPRESSED IN: 22 plant structures; EXPRESSED DURING: 13 growth stages; CONTAINS InterPro DOMAIN/s: Protein kinase, ATP bind…
	OL01G000587	182.56	401.115	95.442	146.418	54.337	176.809	109.898	120.263	10	OL01G000587 OL01T000587.01	35.2	not assigned.unknown	no hits & (original description: OL01T000587.01)
	OL01G000588	1.316	2.471	0.865	1.045	0.737	1.322	0.759	0.784	3	OL01G000588 function unknown	35.2	not assigned.unknown	(original description: function unknown)
	OL01G000589	14.698	19.835	11.184	11.395	10.657	8.895	11.4	12.787	3	OL01G000589 Inherit from strNOG: glycine-rich protein	35.1.40	not assigned.no ontology.glycine rich proteins	(loc_os01g09246.1 : 1189.0) no description available & (at5g11700 : 667.0) BEST Arabidopsis thaliana protein match is: glycine-rich protein (TAIR:AT4G32920.3); Has 8203 Blast hits to 3102 proteins in 389 species: Archae - 3; Bacteria - 5624; Metazoa - 852; Fungi - 139; Plants - 704; Viruses - 77; Other Eukaryotes - 804 (source: NCBI BLink). & (reliability: 1334.0) & (original description: Inherit…
	OL01G000590	0	8.696	0	0	0	0.045	0	0.101	4	OL01G000590 Cytokinin dehydrogenase 1, FAD and cytokinin binding	17.4.1	hormone metabolism.cytokinin.synthesis-degradation	(loc_os01g09260.1 : 823.0) no description available & (q9t0n8|ckx1_maize : 607.0) Cytokinin dehydrogenase 1 precursor (EC 1.5.99.12) (Cytokinin oxidase 1) (CKO 1) (COX 1) (ZmCKX1) - Zea mays (Maize) & (gnl|cdd|36445 : 457.0) no description available & (at4g29740 : 419.0) It encodes a protein whose sequence is similar to cytokinin oxidase/dehydrogenase, which catalyzes the degradation of cytokinin…
	OL01G000591	1.534	9.358	1.448	2.02	1.722	1.721	1.773	3.19	10	OL01G000591 Myb-like DNA-binding domain	27.3.26	RNA.regulation of transcription.MYB-related transcription factor family	(loc_os01g09280.1 : 577.0) no description available & (at5g47390 : 217.0) myb-like transcription factor family protein; CONTAINS InterPro DOMAIN/s: SANT, DNA-binding (InterPro:IPR001005), Homeodomain-like (InterPro:IPR009057), Myb, DNA-binding (InterPro:IPR014778), Zinc finger, CCHC-type (InterPro:IPR001878), HTH transcriptional regulator, Myb-type, DNA-binding (InterPro:IPR017930), Myb-like DNA-…
	OL01G000592	11.103	16.413	8.974	20.622	8.079	12.697	11.833	13.592	3	OL01G000592 2OG-Fe(II) oxygenase superfamily	16.4.1	secondary metabolism.N misc.alkaloid-like	(loc_os01g09300.2 : 604.0) no description available & (at1g35190 : 418.0) 2-oxoglutarate (2OG) and Fe(II)-dependent oxygenase superfamily protein; FUNCTIONS IN: oxidoreductase activity, acting on paired donors, with incorporation or reduction of molecular oxygen, 2-oxoglutarate as one donor, and incorporation of one atom each of oxygen into both donors, oxidoreductase activity, iron ion binding; …
	OL01G000593	4.61	1.503	6.195	5.404	5.604	3.932	5.192	5.204	11	OL01G000593 Inherit from KOG: integrator complex subunit 7	35.2	not assigned.unknown	(loc_os01g01380.1 : 749.0) no description available & (at4g20060 : 183.0) EMBRYO DEFECTIVE 1895 (EMB1895); FUNCTIONS IN: binding; INVOLVED IN: embryo development ending in seed dormancy; LOCATED IN: cellular_component unknown; EXPRESSED IN: 10 plant structures; EXPRESSED DURING: 6 growth stages; CONTAINS InterPro DOMAIN/s: Armadillo-type fold (InterPro:IPR016024); Has 205 Blast hits to 155 protei…
	OL01G000594	40.362	303.516	55.409	82.667	38.952	75.489	71.797	59.614	10	OL01G000594 malic enzyme	8.2.10	TCA / org transformation.other organic acid transformatons.malic	(p43279|maoc_orysa : 1073.0) NADP-dependent malic enzyme, chloroplast precursor (EC 1.1.1.40) (NADP-ME) - Oryza sativa (Rice) & (loc_os01g09320.1 : 1073.0) no description available & (at1g79750 : 894.0) The malic enzyme (EC 1.1.1.40) encoded by AtNADP-ME4 is localized to chloroplasts. The gene is expressed throughout the whole plant and during embryogenesis and germination. A possible involvement…
	OL01G000595	0.788	1.365	0.611	0.492	0.52	0.104	0.612	0.922	3	OL01G000595 OL01T000595.01	35.2	not assigned.unknown	no hits & (original description: OL01T000595.01)
	OL01G000596	0.583	1.272	0.517	0.782	0.367	0.307	0.377	0.75	3	OL01G000596 PPR repeat	35.2	not assigned.unknown	no hits & (original description: PPR repeat)
	OL01G000597	1.272	1.714	1.906	1.893	1.287	1.874	1.267	1.77	11	OL01G000597 OL01T000597.01	35.2	not assigned.unknown	no hits & (original description: OL01T000597.01)
	OL01G000598	7.758	0.056	4.73	0.646	1.702	0.096	0.438	0.724	7	OL01G000598 Ankyrin repeat	35.2	not assigned.unknown	(original description: Ankyrin repeat)
	OL01G000599	0.086	0	0	0	0	0	0	0	11	OL01G000599 Ankyrin repeat	35.2	not assigned.unknown	(original description: Ankyrin repeat)
	OL01G000600	0.246	0	0.159	0	0	0	0	0.067	11	OL01G000600 Hypothetical protein	35.2	not assigned.unknown	(original description: Hypothetical protein)
	OL01G000601	5.179	3.587	3.876	2.729	3.125	2.452	2.935	3.634	11	OL01G000601 Protein of unknown function (DUF1618)	35.2	not assigned.unknown	(original description: Protein of unknown function (DUF1618))
	OL01G000602	24.687	10.872	14.36	10.021	19.886	21.676	10.646	13.325	7	OL01G000602 Taurine catabolism dioxygenase TauD, TfdA family	35.2	not assigned.unknown	(loc_os01g09430.1 : 540.0) no description available & (at3g21360 : 416.0) 2-oxoglutarate (2OG) and Fe(II)-dependent oxygenase superfamily protein; FUNCTIONS IN: oxidoreductase activity; INVOLVED IN: oxidation reduction; LOCATED IN: nucleus; EXPRESSED IN: 21 plant structures; EXPRESSED DURING: 13 growth stages; CONTAINS InterPro DOMAIN/s: Taurine catabolism dioxygenase TauD/TfdA (InterPro:IPR00381…
	OL01G000603	16.055	19.62	10.089	8.66	3.605	25.987	4.453	5.913	3	OL01G000603 AUX/IAA family	27.3.40	RNA.regulation of transcription.Aux/IAA family	(q9lg86|iaa2_orysa : 170.0) Auxin-responsive protein IAA2 (Indoleacetic acid-induced protein 2) - Oryza sativa (Rice) & (loc_os01g09450.1 : 170.0) no description available & (at3g16500 : 114.0) phytochrome-associated protein 1 (PAP1); phytochrome-associated protein 1 (PAP1); FUNCTIONS IN: sequence-specific DNA binding transcription factor activity; INVOLVED IN: response to auxin stimulus; LOCATED…
	OL01G000604	2.798	5.914	8.13	10.446	7.667	6.977	6.915	10.64	11	OL01G000604 Hexokinase	2.2.1.4	major CHO metabolism.degradation.sucrose.hexokinase	(q1wm15|hxk8_orysa : 508.0) Hexokinase-8 (EC 2.7.1.1) (Hexokinase-4) - Oryza sativa (Rice) & (loc_os01g09460.1 : 508.0) no description available & (at4g29130 : 352.0) Encodes a hexokinase (HXK1) in the plant glucose-signaling network. Functions as a glucose sensor to interrelate nutrient, light, and hormone signaling networks for controlling growth and development in response to the changing envi…
	OL01G000605	2.26	0.147	5.697	1.744	8.445	5.816	2.293	3.499	9	OL01G000605 IQ calmodulin-binding motif	30.3	signalling.calcium	(loc_os01g09470.1 : 493.0) no description available & (at3g16490 : 80.5) IQ-domain 26 (IQD26); CONTAINS InterPro DOMAIN/s: IQ calmodulin-binding region (InterPro:IPR000048); BEST Arabidopsis thaliana protein match is: IQ-domain 27 (TAIR:AT1G51960.1); Has 778 Blast hits to 763 proteins in 39 species: Archae - 0; Bacteria - 0; Metazoa - 5; Fungi - 10; Plants - 755; Viruses - 0; Other Eukaryotes - 8…
	OL01G000606	61.776	98.797	322.315	162.95	444.907	297.197	224.686	204.683	9	OL01G000606 60S acidic ribosomal protein	35.2	not assigned.unknown	(original description: 60S acidic ribosomal protein)
	OL01G000607	41.984	0.199	2.316	0.072	1.022	0	0.1	0.03	8	OL01G000607 OL01T000607.01	35.2	not assigned.unknown	no hits & (original description: OL01T000607.01)
	OL01G000608	5.35	8.118	0.478	1.001	0.627	2.011	0.701	1.838	13	OL01G000608 No apical meristem (NAM) protein	33.99	development.unspecified	(loc_os01g09550.1 : 721.0) no description available & (at4g29230 : 323.0) NAC domain containing protein 75 (NAC075); FUNCTIONS IN: sequence-specific DNA binding transcription factor activity; INVOLVED IN: multicellular organismal development, regulation of transcription; EXPRESSED IN: inflorescence meristem, flower; EXPRESSED DURING: petal differentiation and expansion stage; CONTAINS InterPro DO…
	OL01G000609	21.494	37.974	26.72	25.081	43.193	46.847	30.175	37.353	14	OL01G000609 Insulinase (Peptidase family M16)	29.3.2	protein.targeting.mitochondria	(loc_os01g09560.1 : 964.0) no description available & (p29677|mppa_soltu : 559.0) Mitochondrial-processing peptidase alpha subunit, mitochondrial precursor (EC 3.4.24.64) (Alpha-MPP) (Ubiquinol-cytochrome-c reductase subunit II) (EC 1.10.2.2) - Solanum tuberosum (Potato) & (at1g51980 : 512.0) Insulinase (Peptidase family M16) protein; FUNCTIONS IN: metalloendopeptidase activity, ATP binding; INVO…
	OL01G000610	0	0	0	0	0	0	0	0	11	OL01G000610 Hypothetical protein	35.2	not assigned.unknown	(original description: Hypothetical protein)
	OL01G000611	32.164	158.342	29.94	54.977	26.178	39.409	36.489	39.634	10	OL01G000611 Phosphofructokinase	4.1.4	glycolysis.cytosolic branch.phosphofructokinase (PFK)	(loc_os01g09570.1 : 980.0) no description available & (at4g26270 : 751.0) phosphofructokinase 3 (PFK3); CONTAINS InterPro DOMAIN/s: Pyrophosphate-dependent phosphofructokinase TP0108 (InterPro:IPR012004), Phosphofructokinase (InterPro:IPR000023); BEST Arabidopsis thaliana protein match is: phosphofructokinase 7 (TAIR:AT5G56630.1); Has 30201 Blast hits to 17322 proteins in 780 species: Archae - 12…
	OL01G000612	5.104	2.459	17.091	2.206	27.905	14.441	9.895	7.929	9	OL01G000612 S_TKc	29.4	protein.postranslational modification	(loc_os01g09580.2 : 569.0) no description available & (at2g25880 : 498.0) Encodes a member of a family of Ser/Thr kinases whose activities peak during cell division. Transcripts are abundant in tissues rich in dividing cells like roots and flowers but are low or absent in fully expanded leaves and stems. In interphase cells, the protein is predominantly nuclear. During mitosis, the protein associ…
	OL01G000613	4.916	56.641	1.799	4.505	0.541	11.566	3.648	2.906	5	OL01G000613 Myb-like DNA-binding domain	27.3.25	RNA.regulation of transcription.MYB domain transcription factor family	(loc_os01g09590.1 : 231.0) no description available & (at2g36890 : 201.0) Putative homolog of the Blind gene in tomato. Together with RAX1 and RAX3 belong to the class R2R3 MYB genes; encoded by the Myb-like transcription factor MYB38, regulates axillary meristem formation. ; REGULATOR OF AXILLARY MERISTEMS 2 (RAX2); CONTAINS InterPro DOMAIN/s: SANT, DNA-binding (InterPro:IPR001005), Homeodomain-…
	OL01G000614	0	0	0	0	0	0	0.044	0	11	OL01G000614 Zinc finger CCCH domain-containing protein 23	27.3.12	RNA.regulation of transcription.C3H zinc finger family	(loc_os01g09620.2 : 556.0) no description available & (gnl|cdd|36808 : 255.0) no description available & (at2g19810 : 237.0) CCCH-type zinc finger family protein; CONTAINS InterPro DOMAIN/s: Zinc finger, CCCH-type (InterPro:IPR000571); BEST Arabidopsis thaliana protein match is: Zinc finger C-x8-C-x5-C-x3-H type family protein (TAIR:AT4G29190.1); Has 721 Blast hits to 690 proteins in 126 species:…
	OL01G000615	0	0	0	0	0	0	0	0	11	OL01G000615 OL01T000615.01	35.2	not assigned.unknown	no hits & (original description: OL01T000615.01)
	OL01G000616	31.817	40.803	6.872	46.07	7.915	17.938	21.266	27.795	3	OL01G000616 Myb-like DNA-binding domain	27.3.26	RNA.regulation of transcription.MYB-related transcription factor family	(loc_os01g09640.1 : 388.0) no description available & (at5g56840 : 156.0) myb-like transcription factor family protein; CONTAINS InterPro DOMAIN/s: SANT, DNA-binding (InterPro:IPR001005), Homeodomain-like (InterPro:IPR009057), Myb, DNA-binding (InterPro:IPR014778), Zinc finger, CCHC-type (InterPro:IPR001878), HTH transcriptional regulator, Myb-type, DNA-binding (InterPro:IPR017930), Myb-like DNA-…
	OL01G000617	0.449	0	0.348	0.871	2.073	2.066	0	4.225	11	OL01G000617 OL01T000617.01	35.2	not assigned.unknown	no hits & (original description: OL01T000617.01)
	OL01G000618	17.709	25.874	6.47	34.556	4.895	30.436	21.395	36.511	12	OL01G000618 Ndr family	34.23.1	transport.hormones.auxin	(loc_os01g09670.1 : 723.0) no description available & (at5g56750 : 541.0) N-MYC downregulated-like 1 (NDL1); CONTAINS InterPro DOMAIN/s: Pollen specific protein SF21 (InterPro:IPR015511), Ndr (InterPro:IPR004142); BEST Arabidopsis thaliana protein match is: N-MYC downregulated-like 3 (TAIR:AT2G19620.1); Has 776 Blast hits to 775 proteins in 111 species: Archae - 2; Bacteria - 48; Metazoa - 563; F…
	OL01G000619	0.099	27.503	0	0.738	0.044	1.095	0.449	0.947	4	OL01G000619 Aminotransferase class I and II	17.5.1.1	hormone metabolism.ethylene.synthesis-degradation.1-aminocyclopropane-1-carboxylate synthase	(loc_os01g09700.1 : 786.0) no description available & (gnl|cdd|35477 : 617.0) no description available & (at4g26200 : 558.0) Member of a family of proteins in Arabidopsis that encode 1-Amino-cyclopropane-1-carboxylate synthase, an enzyme involved in ethylene biosynthesis. Not expressed in response to IAA.; 1-amino-cyclopropane-1-carboxylate synthase 7 (ACS7); CONTAINS InterPro DOMAIN/s: 1-aminocy…
	OL01G000620	0.079	0.213	0.061	0.038	0	0	0	0.259	11	OL01G000620 Hypothetical protein	35.2	not assigned.unknown	(original description: Hypothetical protein)
	OL01G000621	4.044	4.934	4.553	5.702	2.828	3.564	4.413	4.441	11	OL01G000621 Inherit from strNOG: F-box LRR-repeat protein	29.5.11.4.3.2	protein.degradation.ubiquitin.E3.SCF.FBOX	(loc_os01g09740.1 : 736.0) no description available & (at4g29420 : 216.0) F-box/RNI-like superfamily protein; CONTAINS InterPro DOMAIN/s: F-box domain, cyclin-like (InterPro:IPR001810), F-box domain, Skp2-like (InterPro:IPR022364); Has 59 Blast hits to 57 proteins in 11 species: Archae - 0; Bacteria - 0; Metazoa - 0; Fungi - 0; Plants - 58; Viruses - 0; Other Eukaryotes - 1 (source: NCBI BLink). …
	OL01G000622	2.861	0.913	3.152	2.79	2.523	1.423	2.081	2.298	11	OL01G000622 tRNA (Uracil-5-)-methyltransferase	27.1.21	RNA.processing.siRNA methyltransferase	(loc_os01g09750.2 : 956.0) no description available & (at3g21300 : 681.0) RNA methyltransferase family protein; FUNCTIONS IN: RNA binding, RNA methyltransferase activity; INVOLVED IN: RNA processing; EXPRESSED IN: 12 plant structures; EXPRESSED DURING: 9 growth stages; CONTAINS InterPro DOMAIN/s: Nucleic acid-binding, OB-fold-like (InterPro:IPR016027), 23S rRNA methyltransferase/RumA (InterPro:IP…
	OL01G000623	6.56	8.549	6.277	7.011	5.989	6.169	6.918	7.14	3	OL01G000623 DIRP	27.3.25	RNA.regulation of transcription.MYB domain transcription factor family	(loc_os01g09760.1 : 850.0) no description available & (at3g05380 : 222.0) ALWAYS EARLY 2 (ALY2); FUNCTIONS IN: DNA binding, sequence-specific DNA binding transcription factor activity; CONTAINS InterPro DOMAIN/s: SANT, DNA-binding (InterPro:IPR001005), DIRP (InterPro:IPR010561); BEST Arabidopsis thaliana protein match is: DIRP ;Myb-like DNA-binding domain (TAIR:AT5G27610.1). & (gnl|cdd|36237 : 11…
	OL01G000624	0	0	0	0	0	0	0	0	11	OL01G000624 Hypothetical protein	35.2	not assigned.unknown	(loc_os01g09770.1 : 504.0) no description available & (at3g11760 : 251.0) unknown protein; FUNCTIONS IN: molecular_function unknown; INVOLVED IN: biological_process unknown; LOCATED IN: cellular_component unknown; EXPRESSED IN: 23 plant structures; EXPRESSED DURING: 14 growth stages; BEST Arabidopsis thaliana protein match is: unknown protein (TAIR:AT5G04860.1); Has 84 Blast hits to 73 proteins i…
	OL01G000625	2.455	0.624	19.617	5.035	28.826	9.852	10.446	8.532	9	OL01G000625 IQ calmodulin-binding motif	30.3	signalling.calcium	(loc_os01g09790.1 : 560.0) no description available & (at2g26180 : 198.0) IQ-domain 6 (IQD6); CONTAINS InterPro DOMAIN/s: IQ calmodulin-binding region (InterPro:IPR000048); BEST Arabidopsis thaliana protein match is: IQ-domain 8 (TAIR:AT1G72670.1); Has 885 Blast hits to 872 proteins in 51 species: Archae - 0; Bacteria - 0; Metazoa - 22; Fungi - 10; Plants - 828; Viruses - 0; Other Eukaryotes - 25…
	OL01G000626	2.935	49.883	4.527	24.262	6.15	12.509	23.994	18.796	12	OL01G000626 Regulatory protein	20.1.7.10	stress.biotic.PR-proteins.NPR	(loc_os01g09800.1 : 862.0) no description available & (at4g26120 : 397.0) Ankyrin repeat family protein / BTB/POZ domain-containing protein; CONTAINS InterPro DOMAIN/s: BTB/POZ (InterPro:IPR013069), NPR1/NIM1 like, C-terminal (InterPro:IPR021094), BTB/POZ fold (InterPro:IPR011333), Ankyrin repeat-containing domain (InterPro:IPR020683), BTB/POZ-like (InterPro:IPR000210), Ankyrin repeat (InterPro:I…
	OL01G000627	1.883	41.835	1.302	6.916	1.597	4.209	7.489	5.889	5	OL01G000627 OL01T000627.01	35.2	not assigned.unknown	no hits & (original description: OL01T000627.01)
	OL01G000628	0	0	0	0	0	0	0	0	11	OL01G000628 -glutaredoxin subgroup III	21.4	redox.glutaredoxins	(loc_os01g09830.1 : 142.0) no description available & (gnl|cdd|36963 : 96.1) no description available & (at5g11930 : 82.0) Thioredoxin superfamily protein; FUNCTIONS IN: electron carrier activity, protein disulfide oxidoreductase activity; INVOLVED IN: cell redox homeostasis; EXPRESSED IN: 11 plant structures; EXPRESSED DURING: 6 growth stages; CONTAINS InterPro DOMAIN/s: Glutaredoxin-like, plant…
	OL01G000629	4.491	13.506	4.566	5.558	6.837	10.676	5.359	9.006	3	OL01G000629 ZnF_C2H2	27.3.11	RNA.regulation of transcription.C2H2 zinc finger family	(loc_os01g09850.3 : 682.0) no description available & (at1g55110 : 308.0) indeterminate(ID)-domain 7 (IDD7); FUNCTIONS IN: sequence-specific DNA binding transcription factor activity, zinc ion binding, nucleic acid binding; INVOLVED IN: regulation of transcription; LOCATED IN: intracellular; EXPRESSED IN: 22 plant structures; EXPRESSED DURING: 13 growth stages; CONTAINS InterPro DOMAIN/s: Zinc fi…
	OL01G000630	20.394	1.79	30.718	25.588	43.826	40.492	34.087	33.19	9	OL01G000630 STYKc	30.2.18	signalling.receptor kinases.extensin	(loc_os01g09860.1 : 1508.0) no description available & (at5g56890 : 604.0) Protein kinase superfamily protein; FUNCTIONS IN: protein serine/threonine kinase activity, protein kinase activity, kinase activity, ATP binding; INVOLVED IN: protein amino acid phosphorylation; LOCATED IN: plasma membrane; CONTAINS InterPro DOMAIN/s: Protein kinase, ATP binding site (InterPro:IPR017441), Serine/threonine…
	OL01G000631	153.195	20.251	11.762	19.596	14.553	39.685	19.697	26.756	7	OL01G000631 Late embryogenesis abundant protein	35.2	not assigned.unknown	(original description: Late embryogenesis abundant protein)
	OL01G000632	16.519	15.196	19.543	20.132	20.766	23.803	18.798	18.409	11	OL01G000632 Translation initiation factor SUI1	29.2.3	protein.synthesis.initiation	(loc_os01g09890.1 : 331.0) no description available & (at5g11900 : 270.0) Translation initiation factor SUI1 family protein; FUNCTIONS IN: translation initiation factor activity; INVOLVED IN: translational initiation; LOCATED IN: cellular_component unknown; EXPRESSED IN: 23 plant structures; EXPRESSED DURING: 13 growth stages; CONTAINS InterPro DOMAIN/s: Translation initiation factor SUI1 (InterP…
	OL01G000633	0.009	0.427	0	0.009	0.012	0	0	0	11	OL01G000633 Hypothetical protein	35.2	not assigned.unknown	(original description: Hypothetical protein)
	OL01G000634	0.23	0	0.534	0.446	0.303	0.423	0	0.564	11	OL01G000634 Hypothetical protein	35.2	not assigned.unknown	(original description: Hypothetical protein)
	OL01G000635	0.145	0.035	0.02	0	0	0.024	0.036	0.011	11	OL01G000635 BHLH transcription factor	35.2	not assigned.unknown	(original description: BHLH transcription factor)
	OL01G000636	0.042	1.022	0.425	0.041	0.667	1.086	0.057	0.207	3	OL01G000636 Hypothetical protein	35.2	not assigned.unknown	(original description: Hypothetical protein)
	OL01G000637	4.156	7.755	4.714	5.661	4.196	4.702	5.952	5.513	3	OL01G000637 PRA1 family protein	30.5	signalling.G-proteins	(loc_os01g10010.1 : 221.0) no description available & (gnl|cdd|38352 : 163.0) no description available & (gnl|cdd|86276 : 128.0) no description available & (at3g13720 : 120.0) PRA8; CONTAINS InterPro DOMAIN/s: Prenylated rab acceptor PRA1 (InterPro:IPR004895); BEST Arabidopsis thaliana protein match is: prenylated RAB acceptor 1.F4 (TAIR:AT3G13710.1); Has 408 Blast hits to 408 proteins in 77 spec…
	OL01G000638	0.107	0.216	0.083	0.156	0	0	0.073	0.263	11	OL01G000638 OL01T000638.01	35.2	not assigned.unknown	no hits & (original description: OL01T000638.01)
	OL01G000639	0	0	0	0	0	0	0	0	11	OL01G000639 Ectonucleotide pyrophosphatase/phosphodiesterase 1	23.4.99	nucleotide metabolism.phosphotransfer and pyrophosphatases.misc	(loc_os01g10020.1 : 821.0) no description available & (at4g29680 : 626.0) Alkaline-phosphatase-like family protein; FUNCTIONS IN: hydrolase activity, catalytic activity; INVOLVED IN: metabolic process, nucleotide metabolic process; LOCATED IN: vacuole; EXPRESSED IN: 23 plant structures; EXPRESSED DURING: 13 growth stages; CONTAINS InterPro DOMAIN/s: Alkaline phosphatase-like, alpha/beta/alpha (In…
	OL01G000640	0.327	0.377	0.054	0.136	0	0.043	0.158	0.153	11	OL01G000640 OL01T000640.01	35.2	not assigned.unknown	no hits & (original description: OL01T000640.01)
	OL01G000641	3.528	2.663	2.805	10.498	2.654	4.613	6.579	6.317	11	OL01G000641 Cytochrome P450	17.3.1.1.99	hormone metabolism.brassinosteroid.synthesis-degradation.BRs.other	(q94iw5|c90d2_orysa : 849.0) Cytochrome P450 90D2 (EC 1.14.-.-) (C6-oxidase) - Oryza sativa (Rice) & (loc_os01g10040.1 : 849.0) no description available & (at3g13730 : 548.0) Encodes a cytochrome P-450 gene that is involved in brassinosteroid biosynthesis, most likely in the conversion step of teasterone (TE) to 3-dehydroteasterone (3DT), and/or 6-deoxoteasterone (6-deoxoTE) to 6-deoxo-3-dehydrot…
	OL01G000642	0	0	0	0	0	0	0	0	11	OL01G000642 OL01T000642.01	35.2	not assigned.unknown	no hits & (original description: OL01T000642.01)
	OL01G000643	10.086	8.63	14.82	12.056	13.073	9.391	11.769	11.106	11	OL01G000643 DEAD/DEAH box helicase	17.5.3	hormone metabolism.ethylene.induced-regulated-responsive-activated	(loc_os01g10050.1 : 493.0) no description available & (at1g55150 : 418.0) DEA(D/H)-box RNA helicase family protein; FUNCTIONS IN: helicase activity, ATP-dependent helicase activity, ATP binding, nucleic acid binding; LOCATED IN: cellular_component unknown; EXPRESSED IN: 22 plant structures; EXPRESSED DURING: 13 growth stages; CONTAINS InterPro DOMAIN/s: RNA helicase, DEAD-box type, Q motif (Inter…
	OL01G000644	4.594	3.219	11.4	11.108	11.356	6.406	11.724	8.674	11	OL01G000644 Inherit from KOG: 3hydroxyisobutyrate dehydrogenase	35.2	not assigned.unknown	(loc_os01g10080.1 : 275.0) no description available & (at1g17665 : 98.2) unknown protein; FUNCTIONS IN: molecular_function unknown; INVOLVED IN: biological_process unknown; LOCATED IN: endomembrane system; EXPRESSED IN: 15 plant structures; EXPRESSED DURING: 11 growth stages; Has 149 Blast hits to 146 proteins in 39 species: Archae - 0; Bacteria - 4; Metazoa - 21; Fungi - 5; Plants - 30; Viruses …
	OL01G000645	6.947	4.496	9.149	7.623	8.455	5.876	7.102	8.117	11	OL01G000645 function unknown	35.2	not assigned.unknown	(loc_os01g10100.2 : 355.0) no description available & (at5g11870 : 198.0) Alkaline phytoceramidase (aPHC); FUNCTIONS IN: hydrolase activity, acting on carbon-nitrogen (but not peptide) bonds, in linear amides; INVOLVED IN: ceramide metabolic process; LOCATED IN: integral to membrane; EXPRESSED IN: 15 plant structures; EXPRESSED DURING: 7 growth stages; CONTAINS InterPro DOMAIN/s: Ceramidase (Inte…
	OL01G000646	0.123	0	0.106	0.345	0.09	0.277	0.149	0.269	11	OL01G000646 Cytokinin dehydrogenase	17.4.1	hormone metabolism.cytokinin.synthesis-degradation	(loc_os01g10110.1 : 846.0) no description available & (gnl|cdd|36445 : 455.0) no description available & (q9t0n8|ckx1_maize : 418.0) Cytokinin dehydrogenase 1 precursor (EC 1.5.99.12) (Cytokinin oxidase 1) (CKO 1) (COX 1) (ZmCKX1) - Zea mays (Maize) & (at5g56970 : 394.0) It encodes a protein whose sequence is similar to cytokinin oxidase/dehydrogenase, which catalyzes the degradation of cytokinin…
	OL01G000647	1.678	1.744	7.914	9.427	11.193	3.016	10.872	7.464	11	OL01G000647 RNA-directed RNA polymerase activity	27.2	RNA.transcription	(loc_os01g10140.1 : 1454.0) no description available & (at2g19910 : 658.0) RNA-dependent RNA polymerase family protein; CONTAINS InterPro DOMAIN/s: RNA-dependent RNA polymerase, eukaryotic-type (InterPro:IPR007855); BEST Arabidopsis thaliana protein match is: RNA-dependent RNA polymerase family protein (TAIR:AT2G19920.1); Has 35333 Blast hits to 34131 proteins in 2444 species: Archae - 798; Bacte…
	OL01G000648	18.66	23.655	23.142	20.555	22.024	19.447	19.508	20.046	11	OL01G000648 STYKc	29.4	protein.postranslational modification	(loc_os01g10150.1 : 1235.0) no description available & (at2g25760 : 994.0) Protein kinase family protein; FUNCTIONS IN: protein serine/threonine kinase activity, protein kinase activity, kinase activity, ATP binding; INVOLVED IN: protein amino acid phosphorylation; EXPRESSED IN: 22 plant structures; EXPRESSED DURING: 13 growth stages; CONTAINS InterPro DOMAIN/s: Protein kinase, ATP binding site (…
	OL01G000649	0	0	0	0	0	0	0	0	11	OL01G000649 OL01T000649.01	35.2	not assigned.unknown	no hits & (original description: OL01T000649.01)
	OL01G000650	0	0	0	0	0	0	0	0	11	OL01G000650 Avr9/Cf-9 rapidly elicited protein	35.2	not assigned.unknown	(original description: Avr9/Cf-9 rapidly elicited protein)
	OL01G000651	0	0	0	0	0	0	0	0	11	OL01G000651 Polyketide cyclase/dehydrase and lipid transporter	35.2	not assigned.unknown	(original description: Polyketide cyclase/dehydrase and lipid transporter)
	OL01G000652	0	0	0	0	0	0	0	0	11	OL01G000652 OL01T000652.01	35.2	not assigned.unknown	no hits & (original description: OL01T000652.01)
	OL01G000653	0.948	12.766	0.052	0.131	0.179	0.499	0.092	0.222	4	OL01G000653 OL01T000653.01	35.2	not assigned.unknown	no hits & (original description: OL01T000653.01)
	OL01G000654	10.312	14.102	2.816	7.096	3.16	4.196	6.113	7.603	3	OL01G000654 Putative lysophospholipase	35.1	not assigned.no ontology	(loc_os01g10250.1 : 481.0) no description available & (at5g11650 : 358.0) alpha/beta-Hydrolases superfamily protein; FUNCTIONS IN: hydrolase activity; LOCATED IN: chloroplast; EXPRESSED IN: 24 plant structures; EXPRESSED DURING: 15 growth stages; BEST Arabidopsis thaliana protein match is: alpha/beta-Hydrolases superfamily protein (TAIR:AT1G73480.1); Has 1807 Blast hits to 1807 proteins in 277 sp…
	OL01G000655	5.725	3.402	4.045	2.941	1.944	2.248	2.287	2.102	3	OL01G000655 Protein of unknown function (DUF810)	35.2	not assigned.unknown	(original description: Protein of unknown function (DUF810))
	OL01G000656	4.107	1.22	4.938	4.454	4.783	3.301	3.586	3.95	11	OL01G000656 AIR carboxylase	23.1.2.6	nucleotide metabolism.synthesis.purine.AIR carboxylase	(loc_os01g10280.4 : 944.0) no description available & (at2g37690 : 655.0) phosphoribosylaminoimidazole carboxylase, putative / AIR carboxylase, putative; FUNCTIONS IN: phosphoribosylaminoimidazole carboxylase activity, catalytic activity, ATP binding; INVOLVED IN: 'de novo' IMP biosynthetic process, pollen development; LOCATED IN: chloroplast; CONTAINS InterPro DOMAIN/s: Phosphoribosylaminoimidaz…
	OL01G000657	12.45	13.361	7.537	7.967	10.141	13.217	9.46	11.958	3	OL01G000657 Autophagy-related protein 3	29.5.2	protein.degradation.autophagy	(loc_os01g10290.1 : 606.0) no description available & (at5g61500 : 463.0) ATG3; CONTAINS InterPro DOMAIN/s: Autophagy-related protein 3 (InterPro:IPR007135), Autophagy-related protein 3, C-terminal (InterPro:IPR019461), Autophagy-related protein 3, N-terminal (InterPro:IPR007134); Has 30201 Blast hits to 17322 proteins in 780 species: Archae - 12; Bacteria - 1396; Metazoa - 17338; Fungi - 3422; P…
	OL01G000658	9.047	10.405	7.107	8.179	5.234	5.021	7.464	7.203	3	OL01G000658 AIR carboxylase	35.2	not assigned.unknown	(original description: AIR carboxylase)
	OL01G000659	1.363	4.537	1.84	1.152	1.44	1.536	0.61	1.064	3	OL01G000659 sequence-specific DNA binding	27.3.22	RNA.regulation of transcription.HB,Homeobox transcription factor family	(loc_os01g10320.1 : 1177.0) no description available & (at1g52150 : 858.0) Member of the class III HD-ZIP protein family. Contains homeodomain and leucine zipper domain. Critical for vascular development and negatively regulates vascular cell differentiation.; ATHB-15; CONTAINS InterPro DOMAIN/s: Homeobox (InterPro:IPR001356), Homeodomain-like (InterPro:IPR009057), Lipid-binding START (InterPro:I…
	OL01G000660	0.997	4.773	2.403	1.612	1.754	0.408	0.451	0.997	3	OL01G000660 OL01T000660.01	35.2	not assigned.unknown	no hits & (original description: OL01T000660.01)
	OL01G000661	4.349	2.343	4.769	3.912	6.801	6.269	5.832	5.398	11	OL01G000661 Inherit from strNOG: thioredoxin-related transmembrane protein	35.2	not assigned.unknown	(loc_os01g10340.1 : 293.0) no description available & (at5g11640 : 143.0) Thioredoxin superfamily protein; CONTAINS InterPro DOMAIN/s: Thioredoxin fold (InterPro:IPR012335), Thioredoxin-like fold (InterPro:IPR012336); Has 1807 Blast hits to 1807 proteins in 277 species: Archae - 0; Bacteria - 0; Metazoa - 736; Fungi - 347; Plants - 385; Viruses - 0; Other Eukaryotes - 339 (source: NCBI BLink). & …
	OL01G000662	2.863	2.131	6.787	6.288	9.247	4.96	6.218	5.659	11	OL01G000662 Pfam:MPPN	35.1	not assigned.no ontology	(loc_os01g10350.1 : 384.0) no description available & (at3g16310 : 164.0) mitotic phosphoprotein N' end (MPPN) family protein; FUNCTIONS IN: molecular_function unknown; INVOLVED IN: biological_process unknown; EXPRESSED IN: 24 plant structures; EXPRESSED DURING: 15 growth stages; CONTAINS InterPro DOMAIN/s: MPPN (InterPro:IPR007846), Nucleoporin, NUP53 (InterPro:IPR017389); Has 220 Blast hits to …
	OL01G000663	0.406	2.053	2.244	2.613	3.755	22.825	14.01	5.78	6	OL01G000663 AP2	27.3.3	RNA.regulation of transcription.AP2/EREBP, APETALA2/Ethylene-responsive element binding protein family	(loc_os01g10370.1 : 230.0) no description available & (at5g11590 : 106.0) encodes a member of the DREB subfamily A-4 of ERF/AP2 transcription factor family. The protein contains one AP2 domain. There are 17 members in this subfamily including TINY.; TINY2 (TINY2); FUNCTIONS IN: DNA binding, sequence-specific DNA binding transcription factor activity; INVOLVED IN: regulation of transcription, DNA-…
	OL01G000664	452.793	47.021	0.597	1.146	0.068	3.971	0.209	1.387	8	OL01G000664 Metallothioneins have a high content of cysteine residues that bind various heavy metals	35.2	not assigned.unknown	no hits & (original description: Metallothioneins have a high content of cysteine residues that bind various heavy metals)
	OL01G000665	17.285	5.069	24.582	16.448	34.934	18.193	21.958	20.833	9	OL01G000665 Protein tyrosine kinase	29.4	protein.postranslational modification	(loc_os01g10430.1 : 1165.0) no description available & (at1g53050 : 716.0) Protein kinase superfamily protein; FUNCTIONS IN: protein serine/threonine kinase activity, protein kinase activity, kinase activity, ATP binding; INVOLVED IN: protein amino acid phosphorylation, N-terminal protein myristoylation; LOCATED IN: plasma membrane; EXPRESSED IN: 24 plant structures; EXPRESSED DURING: 13 growth s…
	OL01G000666	9.015	11.057	0.021	0.052	0.035	0.148	0.328	0.22	13	OL01G000666 Core-2/I-Branching enzyme	26.2	misc.UDP glucosyl and glucoronyl transferases	(loc_os01g10440.1 : 641.0) no description available & (at3g15350 : 435.0) Core-2/I-branching beta-1,6-N-acetylglucosaminyltransferase family protein; FUNCTIONS IN: transferase activity, transferring glycosyl groups, acetylglucosaminyltransferase activity; INVOLVED IN: carbohydrate biosynthetic process; LOCATED IN: endomembrane system, integral to membrane, membrane; EXPRESSED IN: 23 plant structu…
	OL01G000667	7.736	13.727	10.319	9.357	11.974	6.769	8.398	9.451	3	OL01G000667 STYKc	29.4	protein.postranslational modification	(loc_os01g10450.2 : 631.0) no description available & (at5g58950 : 151.0) Protein kinase superfamily protein; FUNCTIONS IN: protein serine/threonine/tyrosine kinase activity, kinase activity; INVOLVED IN: protein amino acid phosphorylation; LOCATED IN: cytosol, plasma membrane; EXPRESSED IN: 25 plant structures; EXPRESSED DURING: 15 growth stages; CONTAINS InterPro DOMAIN/s: Protein kinase, catal…
	OL01G000668	0	0	0	0	0	0	0	0	11	OL01G000668 Hypothetical protein	35.2	not assigned.unknown	no hits & (original description: Hypothetical protein)
	OL01G000669	2.51	3.099	5.794	6.293	8.282	4.814	3.836	5.565	11	OL01G000669 OL01T000669.01	35.2	not assigned.unknown	no hits & (original description: OL01T000669.01)
	OL01G000670	0	0	0	0	0	0	0	0	11	OL01G000670 Rapid alkalinization factor	35.2	not assigned.unknown	(original description: Rapid alkalinization factor)
	OL01G000671	0.026	0	0	0	0.034	0.047	0	0	11	OL01G000671 Hypothetical protein	35.2	not assigned.unknown	(original description: Hypothetical protein)
	OL01G000672	0	0.516	0	0	0	0	0	0	11	OL01G000672 Hypothetical protein	35.2	not assigned.unknown	no hits & (original description: Hypothetical protein)
	OL01G000673	3.595	5.52	3.651	2.69	1.618	1.685	2.15	1.977	3	OL01G000673 Major intrinsic protein	34.19.3	transport.Major Intrinsic Proteins.NIP	(loc_os01g10600.1 : 207.0) no description available & (at4g19030 : 152.0) an aquaporin whose expression level is reduced by ABA, NaCl, dark, and dessication. is expressed at relatively low levels under normal conditions. Also functions in arsenite transport and tolerance.; NOD26-like major intrinsic protein 1 (NLM1); CONTAINS InterPro DOMAIN/s: Major intrinsic protein, conserved site (InterPro:IP…
	OL01G000674	4.873	11.6	0.79	0.77	1.346	2.574	3.13	2.969	10	OL01G000674 B-box zinc finger	35.2	not assigned.unknown	no hits & (original description: B-box zinc finger)
	OL01G000675	0.084	4.995	0	0.164	0	0.776	0.573	0.621	5	OL01G000675 Major intrinsic protein	34.19.3	transport.Major Intrinsic Proteins.NIP	(loc_os01g10600.1 : 128.0) no description available & (p08995|no26_soybn : 95.5) Nodulin-26 (N-26) - Glycine max (Soybean) & (at4g18910 : 92.8) Encodes an aquaporin homolog. Functions in arsenite transport and tolerance.When expressed in yeast cells can conduct hydrogen peroxide into those cells.; NOD26-like intrinsic protein 1;2 (NIP1;2); FUNCTIONS IN: water channel activity, arsenite transmembr…
	OL01G000676	0.13	3.513	0	0.127	0	1.041	0.236	0.498	5	OL01G000676 Major intrinsic protein	34.19.3	transport.Major Intrinsic Proteins.NIP	(loc_os05g11560.1 : 145.0) no description available & (at4g18910 : 129.0) Encodes an aquaporin homolog. Functions in arsenite transport and tolerance.When expressed in yeast cells can conduct hydrogen peroxide into those cells.; NOD26-like intrinsic protein 1;2 (NIP1;2); FUNCTIONS IN: water channel activity, arsenite transmembrane transporter activity; INVOLVED IN: transport, hydrogen peroxide tr…
	OL01G000677	30.798	77.581	50.369	57.505	38.398	53.23	45.562	44.864	3	OL01G000677 Plant protein of unknown function (DUF822)	17.3.2.2	hormone metabolism.brassinosteroid.signal transduction.BZR	(loc_os01g10610.1 : 459.0) no description available & (at1g78700 : 221.0) BES1/BZR1 homolog 4 (BEH4); FUNCTIONS IN: transcription regulator activity; INVOLVED IN: biological_process unknown; LOCATED IN: cellular_component unknown; EXPRESSED IN: 23 plant structures; EXPRESSED DURING: 13 growth stages; CONTAINS InterPro DOMAIN/s: BZR1, transcriptional repressor (InterPro:IPR008540); BEST Arabidopsi…
	OL01G000678	0.803	0.671	1.63	1.343	1.023	1.223	1.203	0.952	11	OL01G000678 function unknown	35.2	not assigned.unknown	(loc_os01g10630.2 : 314.0) no description available & (at1g53460 : 125.0) BEST Arabidopsis thaliana protein match is: Ran BP2/NZF zinc finger-like superfamily protein (TAIR:AT1G70650.2); Has 485 Blast hits to 413 proteins in 88 species: Archae - 11; Bacteria - 27; Metazoa - 119; Fungi - 17; Plants - 101; Viruses - 2; Other Eukaryotes - 208 (source: NCBI BLink). & (reliability: 250.0) & (original …
	OL01G000679	3.676	8.693	4.301	4.596	4.403	5.154	4.605	4.088	3	OL01G000679 Plant protein of unknown function (DUF641)	35.2	not assigned.unknown	(loc_os01g10680.2 : 703.0) no description available & (at1g53380 : 253.0) Plant protein of unknown function (DUF641); FUNCTIONS IN: molecular_function unknown; INVOLVED IN: biological_process unknown; LOCATED IN: cellular_component unknown; EXPRESSED IN: 22 plant structures; EXPRESSED DURING: 13 growth stages; CONTAINS InterPro DOMAIN/s: Protein of unknown function DUF641, plant (InterPro:IPR0069…
	OL01G000680	1.943	2.759	4.497	3.607	6.083	2.418	4.281	3.547	11	OL01G000680 DNA polymerase subunit Cdc27	31.3	cell.cycle	(loc_os01g10690.1 : 772.0) no description available & (at1g78650 : 228.0) Similar to DNA polymerase delta (POLD3), which in other organism was shown to be involved in the elongation of DNA replication.; POLD3; FUNCTIONS IN: DNA-directed DNA polymerase activity; INVOLVED IN: DNA strand elongation involved in DNA replication; LOCATED IN: cellular_component unknown; EXPRESSED IN: 25 plant structures…
	OL01G000681	0	0.312	0	0.112	0.153	0	0	0	11	OL01G000681 Hypothetical protein	35.2	not assigned.unknown	(original description: Hypothetical protein)
	OL01G000682	0.166	0.149	0.301	0.404	0.22	0.051	0.339	0.25	11	OL01G000682 WD domain, G-beta repeat	30.5	signalling.G-proteins	(loc_os01g10790.1 : 244.0) no description available & (at5g45760 : 142.0) Transducin/WD40 repeat-like superfamily protein; CONTAINS InterPro DOMAIN/s: WD40 repeat 2 (InterPro:IPR019782), WD40 repeat-like-containing domain (InterPro:IPR011046), WD40-repeat-containing domain (InterPro:IPR017986), WD40/YVTN repeat-like-containing domain (InterPro:IPR015943), WD40 repeat (InterPro:IPR001680), WD40 re…
	OL01G000683	0.134	0.845	0.486	0.522	0.532	0.165	0.487	0.257	11	OL01G000683 WD domain, G-beta repeat	30.5	signalling.G-proteins	(loc_os01g10790.1 : 213.0) no description available & (at5g45760 : 137.0) Transducin/WD40 repeat-like superfamily protein; CONTAINS InterPro DOMAIN/s: WD40 repeat 2 (InterPro:IPR019782), WD40 repeat-like-containing domain (InterPro:IPR011046), WD40-repeat-containing domain (InterPro:IPR017986), WD40/YVTN repeat-like-containing domain (InterPro:IPR015943), WD40 repeat (InterPro:IPR001680), WD40 re…
	OL01G000684	7.149	6.158	9.098	10.567	9	8.954	10.238	10.705	11	OL01G000684 OL01T000684.01	35.2	not assigned.unknown	no hits & (original description: OL01T000684.01)
	OL01G000685	0.204	0	0	0	0	0.375	0	0	11	OL01G000685 Hypothetical protein	35.2	not assigned.unknown	(original description: Hypothetical protein)
	OL01G000686	4.494	3.19	6.6	5.259	8.073	5.647	5.929	5.87	11	OL01G000686 Hypothetical protein	30.5	signalling.G-proteins	(loc_os01g10790.1 : 707.0) no description available & (at5g45760 : 372.0) Transducin/WD40 repeat-like superfamily protein; CONTAINS InterPro DOMAIN/s: WD40 repeat 2 (InterPro:IPR019782), WD40 repeat-like-containing domain (InterPro:IPR011046), WD40-repeat-containing domain (InterPro:IPR017986), WD40/YVTN repeat-like-containing domain (InterPro:IPR015943), WD40 repeat (InterPro:IPR001680), WD40 re…
	OL01G000687	31.3	37.262	64.495	66.11	102.444	109.647	75.996	81.215	14	OL01G000687 ribosomal protein	29.2.1.2.2.11	protein.synthesis.ribosomal protein.eukaryotic.60S subunit.L11	(loc_os01g10820.1 : 324.0) no description available & (o22540|rl11_orysa : 323.0) 60S ribosomal protein L11 - Oryza sativa (Rice) & (gnl|cdd|35618 : 312.0) no description available & (at5g45775 : 311.0) Ribosomal L5P family protein; FUNCTIONS IN: structural constituent of ribosome; INVOLVED IN: translation; LOCATED IN: cytosolic large ribosomal subunit, vacuole; EXPRESSED IN: male gametophyte, le…
	OL01G000688	0.613	1.031	0.415	0.149	0.101	0.282	0.104	0.188	3	OL01G000688 Enoyl-CoA delta isomerase 2, peroxisomal	11.9.4.3	lipid metabolism.lipid degradation.beta-oxidation.enoyl CoA hydratase	(loc_os01g10830.1 : 274.0) no description available & (at4g14430 : 114.0) Encodes a peroxisomal delta3, delta2-enoyl CoA isomerase, involved in unsaturated fatty acid degradation. This enzyme might also be involved in the conversion of indole-3-butyric acid to indole-3-acetic acid via a beta-oxidation-like pathway.; indole-3-butyric acid response 10 (IBR10); FUNCTIONS IN: catalytic activity, dode…
	OL01G000689	26.615	36.489	33.6	32.222	33.022	30.397	36.01	33.201	11	OL01G000689 S_TKc	17.3.2.1	hormone metabolism.brassinosteroid.signal transduction.BRI	(loc_os01g10840.1 : 763.0) no description available & (at4g18710 : 701.0) ATSK (shaggy-like kinase) family member that encodes an AtSK protein involved in the cross-talk between auxin and brassinosteroid signaling pathways. BR-INSENSITIVE 2 mutant indicated that the BR-insensitive dwarf phenotype was due to a semidominant mutation in the BIN2. BIN2 is not allelic to BRI1. BIN2-mediated phosphoryl…
	OL01G000690	45.133	2.932	21.394	13.52	30.836	112.9	24.593	19.393	6	OL01G000690 Peroxidase	26.9	misc.glutathione S transferases	(loc_os01g10850.1 : 482.0) no description available & (gnl|cdd|29388 : 417.0) no description available & (p22195|per1_arahy : 278.0) Cationic peroxidase 1 precursor (EC 1.11.1.7) (PNPC1) - Arachis hypogaea (Peanut) & (at5g05340 : 273.0) Peroxidase superfamily protein; FUNCTIONS IN: protein binding, peroxidase activity; INVOLVED IN: response to oxidative stress, oxidation reduction; LOCATED IN: ap…
	OL01G000691	1.62	0.514	1.496	0.578	0.692	0.527	0.356	0.273	11	OL01G000691 OL01T000691.01	35.2	not assigned.unknown	(original description: OL01T000691.01)
	OL01G000692	0.174	0	0.034	0.042	0	0	0.059	0	11	OL01G000692 CBL-interacting serine/threonine-protein kinase 12	29.4	protein.postranslational modification	(loc_os01g10870.1 : 828.0) no description available & (at4g18700 : 495.0) Encodes CBL-interacting protein kinase 12 (CIPK12).; CBL-interacting protein kinase 12 (CIPK12); FUNCTIONS IN: protein serine/threonine kinase activity, protein kinase activity, kinase activity, ATP binding; INVOLVED IN: signal transduction, protein amino acid phosphorylation; EXPRESSED IN: 24 plant structures; EXPRESSED DU…
	OL01G000693	9.806	6.457	11.313	10.151	7.19	10.433	6.217	8.205	11	OL01G000693 Hypothetical protein	35.2	not assigned.unknown	no hits & (original description: Hypothetical protein)
	OL01G000694	1.314	0.973	1.68	1.785	1.257	1.149	1.25	1.613	11	OL01G000694 CBL-interacting serine/threonine-protein kinase 20	29.4	protein.postranslational modification	(loc_os01g10890.1 : 898.0) no description available & (at5g45820 : 585.0) Encodes a CBL-interacting serine/threonine protein kinase comprised of an N-terminal kinase catalytic domain similar to SNF1/AMPK and a unique C-terminal regulatory domain.; CBL-interacting protein kinase 20 (CIPK20); CONTAINS InterPro DOMAIN/s: Protein kinase, ATP binding site (InterPro:IPR017441), Serine/threonine-protein…
	OL01G000695	1.831	1.445	2.544	4.748	3.52	2.993	5.789	4.716	11	OL01G000695 Leucine rich repeat N-terminal domain	30.2.6	signalling.receptor kinases.leucine rich repeat VI	(loc_os01g10900.2 : 1283.0) no description available & (at4g18640 : 533.0) Required for root hair elongation during tip growth.; morphogenesis of root hair 1 (MRH1); FUNCTIONS IN: protein serine/threonine kinase activity, protein kinase activity, ATP binding; INVOLVED IN: protein amino acid phosphorylation, transmembrane receptor protein tyrosine kinase signaling pathway, root hair cell different…
	OL01G000696	0.69	0.592	1.556	0.731	1.284	1.155	0.938	1.002	11	OL01G000696 OL01T000696.01	35.2	not assigned.unknown	no hits & (original description: OL01T000696.01)
	OL01G000697	0.264	0	0.117	0.037	0.249	0.07	0.051	0.062	11	OL01G000697 Peptide-N4-(N-acetyl-beta-glucosaminyl)asparagine amidase A protein	35.2	not assigned.unknown	(loc_os01g10920.1 : 913.0) no description available & (at3g14920 : 525.0) Peptide-N4-(N-acetyl-beta-glucosaminyl)asparagine amidase A protein; INVOLVED IN: biological_process unknown; LOCATED IN: plasma membrane, vacuole, plant-type cell wall; EXPRESSED IN: 23 plant structures; EXPRESSED DURING: 13 growth stages; CONTAINS InterPro DOMAIN/s: Peptide-N4-(N-acetyl-beta-glucosaminyl)asparagine amidas…
	OL01G000698	4.723	5.571	9.355	7.025	10.364	6.33	9.036	8.373	11	OL01G000698 OL01T000698.01	35.2	not assigned.unknown	no hits & (original description: OL01T000698.01)
	OL01G000699	0.052	0.07	0	0.05	0	0	0	0.021	11	OL01G000699 OL01T000699.01	35.2	not assigned.unknown	no hits & (original description: OL01T000699.01)
	OL01G000700	0	0	0	0	0	0	0	0	11	OL01G000700 Peptide-N4-(N-acetyl-beta-glucosaminyl)asparagine amidase A protein	35.2	not assigned.unknown	(loc_os01g10950.1 : 972.0) no description available & (at3g14920 : 412.0) Peptide-N4-(N-acetyl-beta-glucosaminyl)asparagine amidase A protein; INVOLVED IN: biological_process unknown; LOCATED IN: plasma membrane, vacuole, plant-type cell wall; EXPRESSED IN: 23 plant structures; EXPRESSED DURING: 13 growth stages; CONTAINS InterPro DOMAIN/s: Peptide-N4-(N-acetyl-beta-glucosaminyl)asparagine amidas…
	OL01G000701	1.259	0.323	0.093	0.756	0.105	0.368	0.76	0.85	11	OL01G000701 OL01T000701.01	35.2	not assigned.unknown	no hits & (original description: OL01T000701.01)
	OL01G000702	0	0	0	0	0	0.046	0	0	11	OL01G000702 Peptide-N4-(N-acetyl-beta-glucosaminyl)asparagine amidase A protein	35.2	not assigned.unknown	(loc_os01g10960.1 : 912.0) no description available & (at3g14920 : 439.0) Peptide-N4-(N-acetyl-beta-glucosaminyl)asparagine amidase A protein; INVOLVED IN: biological_process unknown; LOCATED IN: plasma membrane, vacuole, plant-type cell wall; EXPRESSED IN: 23 plant structures; EXPRESSED DURING: 13 growth stages; CONTAINS InterPro DOMAIN/s: Peptide-N4-(N-acetyl-beta-glucosaminyl)asparagine amidas…
	OL01G000703	0	0	0	0	0	0	0	0	11	OL01G000703 Hypothetical protein	35.2	not assigned.unknown	no hits & (original description: Hypothetical protein)
	OL01G000704	0.061	0	0.004	0.005	0.012	0.009	0	0.004	11	OL01G000704 Hypothetical protein	33.99	development.unspecified	(loc_os01g10990.1 : 301.0) no description available & (at5g64700 : 163.0) nodulin MtN21 /EamA-like transporter family protein; FUNCTIONS IN: molecular_function unknown; LOCATED IN: membrane; EXPRESSED IN: 10 plant structures; EXPRESSED DURING: 4 anthesis, C globular stage, petal differentiation and expansion stage; CONTAINS InterPro DOMAIN/s: Protein of unknown function DUF6, transmembrane (Inter…
	OL01G000705	13.045	13.541	1.134	0.556	1.848	4.16	0.086	1.459	13	OL01G000705 OL01T000705.01	35.2	not assigned.unknown	no hits & (original description: OL01T000705.01)
	OL01G000706	50.309	19.674	33.634	28.556	29.527	27.683	32.568	29.48	11	OL01G000706 Inherit from lilNOG: SCAR-like protein	31.1	cell.organisation	(q5qna6|scrl2_orysa : 2022.0) SCAR-like protein 2 - Oryza sativa (Rice) & (loc_os01g11040.1 : 2022.0) no description available & (at2g38440 : 194.0) Encodes a subunit of the WAVE complex. The WAVE complex is required for activation of ARP2/3 complex which functions in actin microfilament nucleation and branching. Mutations cause defects in both the actin and microtubule cytoskeletons that result …
	OL01G000707	14.584	1.493	0.132	0.138	0.075	0.131	0.193	0.14	8	OL01G000707 Phosphoenolpyruvate carboxylase	4.1.15	glycolysis.cytosolic branch.phospho-enol-pyruvate carboxylase (PEPC)	(loc_os01g11054.1 : 2012.0) no description available & (gnl|cdd|64189 : 1601.0) no description available & (at3g14940 : 1503.0) Encodes a cytosolic phosphoenolpyruvate carboxylase (PEPC) that has activity when expressed in E.coli. Its mRNA is most abundantly expressed in roots and siliques. PPC3 belongs to the plant-type PEPC family. It can form an enzymatically active complex with a castor bean …
	OL01G000708	8.148	6.942	13.373	14.476	17.624	11.48	15.93	16.684	11	OL01G000708 Alg9-like mannosyltransferase family	29.4	protein.postranslational modification	(loc_os01g11070.1 : 981.0) no description available & (at1g16900 : 721.0) curculin-like (mannose-binding) lectin family protein, very low similarity to Ser Thr protein kinase GI:2598067 from (Zea mays); contains Pfam lectin (probable mannose binding) domain PF01453 but not the protein kinase domain of the Z. mays protein; Alg9-like mannosyltransferase family; FUNCTIONS IN: sugar binding, transfer…
	OL01G000709	1.974	1.969	4.815	4.434	3.425	2.558	3.774	4.039	11	OL01G000709 Tyrosine 3-monooxygenase tryptophan 5-monooxygenase activation protein	30.7	signalling.14-3-3 proteins	(q5qnb8|14337_orysa : 255.0) 14-3-3-like protein GF14-G (G-box factor 14-3-3 homolog G) - Oryza sativa (Rice) & (loc_os01g11110.1 : 255.0) no description available & (gnl|cdd|84639 : 209.0) no description available & (gnl|cdd|36059 : 187.0) no description available & (at1g26480 : 172.0) 14-3-3 protein GF14iota (grf12); general regulatory factor 12 (GRF12); FUNCTIONS IN: protein phosphorylated ami…
	OL01G000710	4.131	4.902	7.165	8.162	6.426	4.619	6.414	6.482	11	OL01G000710 Tyrosine 3-monooxygenase tryptophan 5-monooxygenase activation protein	30.7	signalling.14-3-3 proteins	(q5qnb8|14337_orysa : 201.0) 14-3-3-like protein GF14-G (G-box factor 14-3-3 homolog G) - Oryza sativa (Rice) & (loc_os01g11110.1 : 201.0) no description available & (gnl|cdd|84639 : 145.0) no description available & (at3g02520 : 133.0) Encodes GF14 &#957;, a 14-3-3 protein isoform (14-3-3&#957;).; general regulatory factor 7 (GRF7); FUNCTIONS IN: protein phosphorylated amino acid binding; LOCATE…
	OL01G000711	9.467	9.696	8.562	12.758	8.788	13.912	9.959	11.376	3	OL01G000711 Ataxin-2 C-terminal region	27.4	RNA.RNA binding	(loc_os01g11120.1 : 551.0) no description available & (at3g14450 : 349.0) RNA-binding protein, putative, contains Pfam profile: PF00076 RNA recognition motif. (a.k.a. RRM, RBD, or RNP domain) (2 copies). Contains PAM PABC binding domain.; CTC-interacting domain 9 (CID9); FUNCTIONS IN: RNA binding, nucleotide binding, nucleic acid binding; INVOLVED IN: biological_process unknown; LOCATED IN: cellu…
	OL01G000712	0	0	0.728	1.005	0.699	0.044	1.815	0.601	11	OL01G000712 RNA recognition motif. (a.k.a. RRM, RBD, or RNP domain)	27.3.67	RNA.regulation of transcription.putative transcription regulator	(loc_os01g11130.1 : 725.0) no description available & (at5g60170 : 145.0) RNA binding (RRM/RBD/RNP motifs) family protein; FUNCTIONS IN: RNA binding, nucleotide binding, zinc ion binding, nucleic acid binding; INVOLVED IN: biological_process unknown; LOCATED IN: cellular_component unknown; EXPRESSED IN: 24 plant structures; EXPRESSED DURING: 15 growth stages; CONTAINS InterPro DOMAIN/s: Zinc fing…
	OL01G000713	0.02	0	0.125	0.196	0.08	0.037	0.302	0.182	11	OL01G000713 RNA recognition motif. (a.k.a. RRM, RBD, or RNP domain)	27.3.67	RNA.regulation of transcription.putative transcription regulator	(at3g45630 : 117.0) RNA binding (RRM/RBD/RNP motifs) family protein; FUNCTIONS IN: RNA binding, zinc ion binding, nucleotide binding, nucleic acid binding; EXPRESSED IN: 23 plant structures; EXPRESSED DURING: 13 growth stages; CONTAINS InterPro DOMAIN/s: RNA recognition motif, RNP-1 (InterPro:IPR000504), Zinc finger, RING-type (InterPro:IPR001841), Nucleotide-binding, alpha-beta plait (InterPro:I…
	OL01G000714	0.969	4.8	3.244	13.517	4.772	5.193	18.262	13.497	12	OL01G000714 gibberellin 2-beta-dioxygenase	17.6.1.13	hormone metabolism.gibberelin.synthesis-degradation.GA2 oxidase	(loc_os01g11150.1 : 463.0) no description available & (q9sq80|g2ox1_pea : 251.0) Gibberellin 2-beta-dioxygenase 1 (EC 1.14.11.13) (Gibberellin 2-beta-hydroxylase 1) (Gibberellin 2-oxidase 1) (GA 2-oxidase 1) (Protein SLENDER) - Pisum sativum (Garden pea) & (at1g78440 : 248.0) Encodes a gibberellin 2-oxidase that acts on C19 gibberellins.; Arabidopsis thaliana gibberellin 2-oxidase 1 (ATGA2OX1); C…
	OL01G000715	0.706	1.743	0.023	0.314	0.039	0.271	0.04	0.193	3	OL01G000715 Amino acid permease	34.3	transport.amino acids	(loc_os01g11160.1 : 969.0) no description available & (at2g34960 : 727.0) Encodes a member of the cationic amino acid transporter (CAT) subfamily of amino acid polyamine choline transporters. Mediates efficient uptake of Lys, Arg and Glu in a yeast system. Localized to the plasma membrane.; cationic amino acid transporter 5 (CAT5); CONTAINS InterPro DOMAIN/s: Cationic amino acid transporter (Inte…
	OL01G000716	0.321	3.568	0.108	0.217	0.11	0.462	0.189	0.183	5	OL01G000716 function unknown	35.2	not assigned.unknown	(original description: function unknown)
	OL01G000717	0.119	0.08	0.023	0	0.039	0.219	0	0	11	OL01G000717 Embryo defective 2756	35.2	not assigned.unknown	(loc_os01g11220.1 : 825.0) no description available & (at5g46220 : 474.0) Protein of unknown function (DUF616); FUNCTIONS IN: molecular_function unknown; INVOLVED IN: biological_process unknown; LOCATED IN: endomembrane system; CONTAINS InterPro DOMAIN/s: Protein of unknown function DUF616 (InterPro:IPR006852); BEST Arabidopsis thaliana protein match is: Protein of unknown function (DUF616) (TAIR…
	OL01G000718	0.501	0.3	0.259	0.486	0.294	0.41	0.227	0.228	11	OL01G000718 SOUL heme-binding protein	19.99	tetrapyrrole synthesis.unspecified	(loc_os01g11230.1 : 355.0) no description available & (at1g17100 : 244.0) SOUL heme-binding family protein; FUNCTIONS IN: binding; INVOLVED IN: biological_process unknown; LOCATED IN: plasma membrane, vacuole; EXPRESSED IN: 24 plant structures; EXPRESSED DURING: 14 growth stages; CONTAINS InterPro DOMAIN/s: SOUL haem-binding protein (InterPro:IPR006917); BEST Arabidopsis thaliana protein match is…
	OL01G000719	0	0	0	0	0	0	0	0	11	OL01G000719 Protein of unknown function, DUF538	35.2	not assigned.unknown	(loc_os01g11240.1 : 300.0) no description available & (at5g46230 : 157.0) Protein of unknown function, DUF538; CONTAINS InterPro DOMAIN/s: Protein of unknown function DUF538 (InterPro:IPR007493); BEST Arabidopsis thaliana protein match is: Protein of unknown function, DUF538 (TAIR:AT1G09310.1); Has 30201 Blast hits to 17322 proteins in 780 species: Archae - 12; Bacteria - 1396; Metazoa - 17338; F…
	OL01G000720	0	0	0	0	0	0	0	0	11	OL01G000720 Protein of unknown function, DUF538	35.2	not assigned.unknown	(loc_os01g11240.1 : 300.0) no description available & (at5g46230 : 157.0) Protein of unknown function, DUF538; CONTAINS InterPro DOMAIN/s: Protein of unknown function DUF538 (InterPro:IPR007493); BEST Arabidopsis thaliana protein match is: Protein of unknown function, DUF538 (TAIR:AT1G09310.1); Has 30201 Blast hits to 17322 proteins in 780 species: Archae - 12; Bacteria - 1396; Metazoa - 17338; F…
	OL01G000721	2.087	0.115	0	0	0	0.078	0	0.105	8	OL01G000721 OL01T000721.01	35.2	not assigned.unknown	no hits & (original description: OL01T000721.01)
	OL01G000722	0.26	0	0.161	0.152	0.069	0.288	0.495	0.256	11	OL01G000722 Hypothetical protein	35.2	not assigned.unknown	no hits & (original description: Hypothetical protein)
	OL01G000723	0.792	1.494	0.123	0.292	0.063	1.517	0.108	0.182	3	OL01G000723 function unknown	35.2	not assigned.unknown	(original description: function unknown)
	OL01G000724	0	0	0	0	0	0	0	0	11	OL01G000724 Hypothetical protein	35.2	not assigned.unknown	(loc_os01g11220.1 : 204.0) no description available & (gnl|cdd|68342 : 122.0) no description available & (at5g46220 : 108.0) Protein of unknown function (DUF616); FUNCTIONS IN: molecular_function unknown; INVOLVED IN: biological_process unknown; LOCATED IN: endomembrane system; CONTAINS InterPro DOMAIN/s: Protein of unknown function DUF616 (InterPro:IPR006852); BEST Arabidopsis thaliana protein m…
	OL01G000725	0.791	0.284	0.736	1.126	0.557	0.971	0.716	0.907	11	OL01G000725 SOUL heme-binding protein	19.99	tetrapyrrole synthesis.unspecified	(loc_os01g11230.1 : 354.0) no description available & (at1g17100 : 244.0) SOUL heme-binding family protein; FUNCTIONS IN: binding; INVOLVED IN: biological_process unknown; LOCATED IN: plasma membrane, vacuole; EXPRESSED IN: 24 plant structures; EXPRESSED DURING: 14 growth stages; CONTAINS InterPro DOMAIN/s: SOUL haem-binding protein (InterPro:IPR006917); BEST Arabidopsis thaliana protein match is…
	OL01G000726	0	0	0	0	0	0	0	0	11	OL01G000726 Protein of unknown function, DUF538	35.2	not assigned.unknown	(loc_os01g11240.1 : 300.0) no description available & (at5g46230 : 157.0) Protein of unknown function, DUF538; CONTAINS InterPro DOMAIN/s: Protein of unknown function DUF538 (InterPro:IPR007493); BEST Arabidopsis thaliana protein match is: Protein of unknown function, DUF538 (TAIR:AT1G09310.1); Has 30201 Blast hits to 17322 proteins in 780 species: Archae - 12; Bacteria - 1396; Metazoa - 17338; F…
	OL01G000727	0	0	0	0	0	0	0	0	11	OL01G000727 Protein of unknown function, DUF538	35.2	not assigned.unknown	(loc_os01g11240.1 : 300.0) no description available & (at5g46230 : 157.0) Protein of unknown function, DUF538; CONTAINS InterPro DOMAIN/s: Protein of unknown function DUF538 (InterPro:IPR007493); BEST Arabidopsis thaliana protein match is: Protein of unknown function, DUF538 (TAIR:AT1G09310.1); Has 30201 Blast hits to 17322 proteins in 780 species: Archae - 12; Bacteria - 1396; Metazoa - 17338; F…
	OL01G000728	4.501	0.627	1.611	1.084	1.004	0.829	1.792	1.613	7	OL01G000728 Potassium channel	34.15	transport.potassium	(loc_os01g11250.1 : 1115.0) no description available & (at5g46240 : 652.0) Encodes a potassium channel protein (KAT1). ABA triggers KAT1 endocytosis both in epidermal cells as well as guard cells. Upon removal of ABA, KAT1 is recycled back to the plasma membrane. KAT1 is localized within 0.5├▒0.6 &#956;m diameter microdomains at the plasma membrane surface. KAT1 belongs to the Shaker family K+ ch…
	OL01G000729	4.019	4.786	5.201	4.242	4.467	3.453	4.31	3.982	11	OL01G000729 Glycosyl transferase family 4	29.7	protein.glycosylation	(loc_os01g11260.1 : 499.0) no description available & (at4g18270 : 246.0) Encodes protein similar to similar to bacterial translocase I (mra Y). Expressed during flower bud development.; translocase 11 (TRANS11); CONTAINS InterPro DOMAIN/s: Phospho-N-acetylmuramoyl-pentapeptide transferase, conserved site (InterPro:IPR018480), Phospho-N-acetylmuramoyl-pentapeptide transferase (InterPro:IPR003524)…
	OL01G000730	0.044	0.119	0.034	0.043	0	0	0	0	11	OL01G000730 Cytochrome P450 710A1-like	26.1	misc.cytochrome P450	(loc_os01g11270.1 : 843.0) no description available & (at2g34500 : 513.0) Encodes a protein with C22-sterol desaturase activity. The enzyme was shown to catalyze in the presence of NADPH the conversion of &beta;-sitosterol to stigmasterol, but not that of 24-<i>epi</i>-campesterol to brassicasterol (unlike CYP710A2).; cytochrome P450, family 710, subfamily A, polypeptide 1 (CYP710A1); FUNCTIONS I…
	OL01G000731	0.127	0	0.033	0	0	0	0.058	0.139	11	OL01G000731 Unspecific monooxygenase	26.1	misc.cytochrome P450	(loc_os01g11280.1 : 957.0) no description available & (at2g34500 : 562.0) Encodes a protein with C22-sterol desaturase activity. The enzyme was shown to catalyze in the presence of NADPH the conversion of &beta;-sitosterol to stigmasterol, but not that of 24-<i>epi</i>-campesterol to brassicasterol (unlike CYP710A2).; cytochrome P450, family 710, subfamily A, polypeptide 1 (CYP710A1); FUNCTIONS I…
	OL01G000732	0	0	0	0	0	0	0	0	11	OL01G000732 OL01T000732.01	35.2	not assigned.unknown	no hits & (original description: OL01T000732.01)
	OL01G000733	0	0	0	0	0	0	0	0	11	OL01G000733 OL01T000733.01	35.2	not assigned.unknown	no hits & (original description: OL01T000733.01)
	OL01G000734	0.041	0.109	0.031	0.039	0.107	0	0.055	0.266	11	OL01G000734 Cytochrome P450	26.1	misc.cytochrome P450	(loc_os01g11300.1 : 895.0) no description available & (at2g34500 : 586.0) Encodes a protein with C22-sterol desaturase activity. The enzyme was shown to catalyze in the presence of NADPH the conversion of &beta;-sitosterol to stigmasterol, but not that of 24-<i>epi</i>-campesterol to brassicasterol (unlike CYP710A2).; cytochrome P450, family 710, subfamily A, polypeptide 1 (CYP710A1); FUNCTIONS I…
	OL01G000735	6.144	80.379	12.071	17.834	7.312	13.535	6.781	10.103	5	OL01G000735 Cytochrome P450	26.1	misc.cytochrome P450	(loc_os01g11340.1 : 913.0) no description available & (at2g34500 : 611.0) Encodes a protein with C22-sterol desaturase activity. The enzyme was shown to catalyze in the presence of NADPH the conversion of &beta;-sitosterol to stigmasterol, but not that of 24-<i>epi</i>-campesterol to brassicasterol (unlike CYP710A2).; cytochrome P450, family 710, subfamily A, polypeptide 1 (CYP710A1); FUNCTIONS I…
	OL01G000736	24.633	10.233	3.537	2.29	7.117	8.462	6.867	5.041	7	OL01G000736 Basic region leucine zipper	27.3.35	RNA.regulation of transcription.bZIP transcription factor family	(loc_os01g11350.1 : 324.0) no description available & (at3g58120 : 235.0) Encodes a member of the BZIP family of transcription factors. Forms heterodimers with the related protein AtbZIP34. Binds to G-boxes in vitro and is localized to the nucleus in onion epidermal cells.; BZIP61; FUNCTIONS IN: DNA binding, transcription activator activity, sequence-specific DNA binding transcription factor acti…
	OL01G000737	1.419	1.752	2.457	2.437	2.515	1.826	2.552	2.1	11	OL01G000737 Pfam:DUF1605	27.1.2	RNA.processing.RNA helicase	(loc_os01g11370.1 : 1333.0) no description available & (at4g18465 : 996.0) RNA helicase family protein; FUNCTIONS IN: RNA helicase activity, helicase activity, nucleic acid binding, ATP-dependent helicase activity, ATP binding; INVOLVED IN: biological_process unknown; LOCATED IN: cellular_component unknown; EXPRESSED IN: 22 plant structures; EXPRESSED DURING: 13 growth stages; CONTAINS InterPro D…
	OL01G000738	0.718	10.321	0.139	0.93	0.237	4.189	1.871	0.931	5	OL01G000738 OL01T000738.01	35.2	not assigned.unknown	no hits & (original description: OL01T000738.01)
	OL01G000739	20.946	398.264	11.859	34.108	18.536	99.142	63.785	45.556	5	OL01G000739 Sodium/calcium exchanger protein	30.3	signalling.calcium	(loc_os01g11414.1 : 965.0) no description available & (at1g53210 : 613.0) sodium/calcium exchanger family protein / calcium-binding EF hand family protein; FUNCTIONS IN: calcium ion binding; INVOLVED IN: transmembrane transport; LOCATED IN: vacuolar membrane, plasma membrane, vacuole, membrane, plant-type vacuole; EXPRESSED IN: 27 plant structures; EXPRESSED DURING: 16 growth stages; CONTAINS Int…
	OL01G000740	0.007	0.037	0.011	0.027	0.11	0.013	0	0.04	11	OL01G000740 Hypothetical protein	35.2	not assigned.unknown	(original description: Hypothetical protein)
	OL01G000741	3.652	19.094	2.081	3.909	1.063	3.164	2.189	2.506	5	OL01G000741 OL01T000741.01	35.2	not assigned.unknown	no hits & (original description: OL01T000741.01)
	OL01G000742	0	0	0	0	0	0	0	0	11	OL01G000742 RING-H2 finger protein ATL2K	29.5.11.4.2	protein.degradation.ubiquitin.E3.RING	(loc_os01g11460.1 : 254.0) no description available & (at1g72310 : 83.2) Encodes a putative RING-H2 zinc finger protein ATL3 (ATL3).; ATL3; FUNCTIONS IN: zinc ion binding; EXPRESSED IN: 22 plant structures; EXPRESSED DURING: 13 growth stages; CONTAINS InterPro DOMAIN/s: Zinc finger, RING-type (InterPro:IPR001841), Zinc finger, C3HC4 RING-type (InterPro:IPR018957); BEST Arabidopsis thaliana protei…
	OL01G000743	0.332	37.584	0.032	0.725	0.767	0.688	0.903	0.476	4	OL01G000743 RING	35.2	not assigned.unknown	(original description: RING)
	OL01G000744	0	0	0	0	0	0	0	0	11	OL01G000744 Hypothetical protein	35.2	not assigned.unknown	(original description: Hypothetical protein)
	OL01G000745	0.559	10.543	0	0.163	0.074	0.206	0.076	0	4	OL01G000745 OL01T000745.01	35.2	not assigned.unknown	no hits & (original description: OL01T000745.01)
	OL01G000746	0	0	0	0	0	0	0	0	11	OL01G000746 RING-H2 finger protein ATL2A	29.5.11.4.2	protein.degradation.ubiquitin.E3.RING	(loc_os01g11520.1 : 232.0) no description available & (at2g27940 : 81.6) RING/U-box superfamily protein; FUNCTIONS IN: zinc ion binding; EXPRESSED IN: leaf apex, root, carpel, leaf; EXPRESSED DURING: LP.04 four leaves visible, 4 anthesis; CONTAINS InterPro DOMAIN/s: Zinc finger, RING-type (InterPro:IPR001841), Zinc finger, C3HC4 RING-type (InterPro:IPR018957); BEST Arabidopsis thaliana protein ma…
	OL01G000747	28.716	0.145	20.483	27.226	35.26	1.243	14.195	15.328	11	OL01G000747 multicellular organismal development	35.2	not assigned.unknown	(original description: multicellular organismal development)
	OL01G000748	0	0	0.573	3.911	2.571	0	2.19	1.759	11	OL01G000748 OL01T000748.01	35.2	not assigned.unknown	no hits & (original description: OL01T000748.01)
	OL01G000749	19.144	15.014	9.566	17.087	16.568	15.827	12.808	17.589	3	OL01G000749 GDSL-like Lipase/Acylhydrolase	26.28	misc.GDSL-motif lipase	(loc_os01g11570.1 : 457.0) no description available & (at5g45920 : 272.0) SGNH hydrolase-type esterase superfamily protein; FUNCTIONS IN: hydrolase activity, hydrolase activity, acting on ester bonds, carboxylesterase activity; INVOLVED IN: lipid metabolic process; LOCATED IN: cellular_component unknown; EXPRESSED IN: 14 plant structures; EXPRESSED DURING: 6 growth stages; CONTAINS InterPro DOMAI…
	OL01G000750	9.829	9.365	9.453	7.515	7.703	6.014	7.528	7.132	3	OL01G000750 bromodomain containing	27.3.52	RNA.regulation of transcription.Global transcription factor group	(loc_os01g11580.1 : 538.0) no description available & (at1g06230 : 244.0) This gene is predicted to encode a bromodomain-containing protein. Plant lines expressing RNAi constructs targeted against GTE4 show some resistance to agrobacterium-mediated root transformation.; global transcription factor group E4 (GTE4); FUNCTIONS IN: DNA binding; INVOLVED IN: DNA mediated transformation, cell cycle, ro…
	OL01G000751	5.847	6.101	5.539	6.002	5.173	4.851	5.063	4.418	11	OL01G000751 Protein of unknown function (DUF455)	35.2	not assigned.unknown	(loc_os01g11590.1 : 615.0) no description available & (at1g06240 : 374.0) Protein of unknown function DUF455; CONTAINS InterPro DOMAIN/s: Protein of unknown function DUF455 (InterPro:IPR007402); BEST Arabidopsis thaliana protein match is: Protein of unknown function DUF455 (TAIR:AT5G04520.1); Has 954 Blast hits to 954 proteins in 412 species: Archae - 0; Bacteria - 697; Metazoa - 13; Fungi - 46; …
	OL01G000752	37.101	3.671	0.327	7.581	0.557	14.137	13.558	18.869	7	OL01G000752 GDSL-like Lipase/Acylhydrolase	26.28	misc.GDSL-motif lipase	(loc_os01g11620.1 : 196.0) no description available & (gnl|cdd|58514 : 93.4) no description available & (at5g45910 : 88.2) GDSL-like Lipase/Acylhydrolase superfamily protein; FUNCTIONS IN: hydrolase activity, acting on ester bonds, carboxylesterase activity; INVOLVED IN: lipid metabolic process; LOCATED IN: endomembrane system; EXPRESSED IN: 9 plant structures; EXPRESSED DURING: 4 anthesis, C glo…
	OL01G000753	3.047	12.405	0.032	1.271	0.073	1.244	0.824	1.93	5	OL01G000753 GDSL-like Lipase/Acylhydrolase	26.28	misc.GDSL-motif lipase	(loc_os01g11650.2 : 383.0) no description available & (at5g45910 : 185.0) GDSL-like Lipase/Acylhydrolase superfamily protein; FUNCTIONS IN: hydrolase activity, acting on ester bonds, carboxylesterase activity; INVOLVED IN: lipid metabolic process; LOCATED IN: endomembrane system; EXPRESSED IN: 9 plant structures; EXPRESSED DURING: 4 anthesis, C globular stage, D bilateral stage; CONTAINS InterPro…
	OL01G000754	0.045	0.06	0.017	0.033	0	0.062	0.015	0.028	11	OL01G000754 Acetylajmalan esterase-like	11.9.2	lipid metabolism.lipid degradation.lipases	(loc_os01g11660.1 : 707.0) no description available & (gnl|cdd|58514 : 319.0) no description available & (at1g28590 : 286.0) GDSL-like Lipase/Acylhydrolase superfamily protein; FUNCTIONS IN: hydrolase activity, acting on ester bonds, carboxylesterase activity; INVOLVED IN: lipid metabolic process; LOCATED IN: endomembrane system; CONTAINS InterPro DOMAIN/s: Lipase, GDSL (InterPro:IPR001087); BEST…
	OL01G000755	0.152	0.136	0	0.049	0.133	0	0	0.083	11	OL01G000755 Serine carboxypeptidase-like 50	29.5.5	protein.degradation.serine protease	(loc_os05g50600.1 : 184.0) no description available & (at1g15000 : 98.6) serine carboxypeptidase-like 50 (scpl50); FUNCTIONS IN: serine-type carboxypeptidase activity; INVOLVED IN: proteolysis; LOCATED IN: vacuole; EXPRESSED IN: 22 plant structures; EXPRESSED DURING: 13 growth stages; CONTAINS InterPro DOMAIN/s: Peptidase S10, serine carboxypeptidase (InterPro:IPR001563), Peptidase S10, serine ca…
	OL01G000756	0	0	0	0	0	0	0	0	11	OL01G000756 OL01T000756.01	35.2	not assigned.unknown	no hits & (original description: OL01T000756.01)
	OL01G000757	0	0	0	0	0	0	0	0	11	OL01G000757 OL01T000757.01	35.2	not assigned.unknown	no hits & (original description: OL01T000757.01)
	OL01G000758	0.684	0	0	0.095	0	0.09	0.266	0.24	11	OL01G000758 GDSL-like Lipase/Acylhydrolase	11.9.2	lipid metabolism.lipid degradation.lipases	(loc_os01g11700.1 : 380.0) no description available & (gnl|cdd|58514 : 167.0) no description available & (at5g45910 : 152.0) GDSL-like Lipase/Acylhydrolase superfamily protein; FUNCTIONS IN: hydrolase activity, acting on ester bonds, carboxylesterase activity; INVOLVED IN: lipid metabolic process; LOCATED IN: endomembrane system; EXPRESSED IN: 9 plant structures; EXPRESSED DURING: 4 anthesis, C g…
	OL01G000759	9.899	0.111	10.535	7.494	13.742	8.357	8.342	8.052	11	OL01G000759 GDSL-like Lipase/Acylhydrolase	11.9.2	lipid metabolism.lipid degradation.lipases	(loc_os01g11710.1 : 701.0) no description available & (at5g45910 : 347.0) GDSL-like Lipase/Acylhydrolase superfamily protein; FUNCTIONS IN: hydrolase activity, acting on ester bonds, carboxylesterase activity; INVOLVED IN: lipid metabolic process; LOCATED IN: endomembrane system; EXPRESSED IN: 9 plant structures; EXPRESSED DURING: 4 anthesis, C globular stage, D bilateral stage; CONTAINS InterPro…
	OL01G000760	0	0.494	0	0	0	0	0	0.017	11	OL01G000760 GDSL esterase/lipase At5g45910 family	11.9.2	lipid metabolism.lipid degradation.lipases	(loc_os01g11730.1 : 722.0) no description available & (gnl|cdd|58514 : 319.0) no description available & (at1g28570 : 291.0) SGNH hydrolase-type esterase superfamily protein; FUNCTIONS IN: lipase activity, hydrolase activity, acting on ester bonds, carboxylesterase activity; INVOLVED IN: lipid metabolic process; LOCATED IN: endomembrane system; EXPRESSED IN: 22 plant structures; EXPRESSED DURING:…
	OL01G000761	0	0	0	0	0	0	0	0	11	OL01G000761 GDSL esterase/lipase At5g45910 family	11.9.2	lipid metabolism.lipid degradation.lipases	(loc_os01g11740.1 : 650.0) no description available & (gnl|cdd|58514 : 321.0) no description available & (at5g45910 : 266.0) GDSL-like Lipase/Acylhydrolase superfamily protein; FUNCTIONS IN: hydrolase activity, acting on ester bonds, carboxylesterase activity; INVOLVED IN: lipid metabolic process; LOCATED IN: endomembrane system; EXPRESSED IN: 9 plant structures; EXPRESSED DURING: 4 anthesis, C g…
	OL01G000762	0.035	0.653	0	0.101	0	0.064	0.047	0.057	3	OL01G000762 GDSL esterase/lipase At5g45910 family	11.9.2	lipid metabolism.lipid degradation.lipases	(loc_os01g11750.1 : 672.0) no description available & (gnl|cdd|58514 : 304.0) no description available & (at5g45910 : 284.0) GDSL-like Lipase/Acylhydrolase superfamily protein; FUNCTIONS IN: hydrolase activity, acting on ester bonds, carboxylesterase activity; INVOLVED IN: lipid metabolic process; LOCATED IN: endomembrane system; EXPRESSED IN: 9 plant structures; EXPRESSED DURING: 4 anthesis, C g…
	OL01G000763	0	0.204	0	0.018	0	0.244	0	0.047	11	OL01G000763 GDSL esterase/lipase At5g45910 family	11.9.2	lipid metabolism.lipid degradation.lipases	(loc_os01g11760.1 : 700.0) no description available & (gnl|cdd|58514 : 319.0) no description available & (at1g28600 : 310.0) GDSL-like Lipase/Acylhydrolase superfamily protein; FUNCTIONS IN: hydrolase activity, acting on ester bonds, carboxylesterase activity; INVOLVED IN: lipid metabolic process; LOCATED IN: cell wall; EXPRESSED IN: 18 plant structures; EXPRESSED DURING: 9 growth stages; CONTAIN…
	OL01G000764	0	0	0.055	0.069	0.094	0	0	0	11	OL01G000764 Hypothetical protein	35.2	not assigned.unknown	(original description: Hypothetical protein)
	OL01G000765	0.018	0.381	0	0	0	0	0	0	11	OL01G000765 GDSL esterase/lipase At5g45910-like isoform X2	11.9.2	lipid metabolism.lipid degradation.lipases	(loc_os01g11790.1 : 414.0) no description available & (at1g28570 : 166.0) SGNH hydrolase-type esterase superfamily protein; FUNCTIONS IN: lipase activity, hydrolase activity, acting on ester bonds, carboxylesterase activity; INVOLVED IN: lipid metabolic process; LOCATED IN: endomembrane system; EXPRESSED IN: 22 plant structures; EXPRESSED DURING: 13 growth stages; CONTAINS InterPro DOMAIN/s: Lipa…
	OL01G000766	11.713	3.976	0.547	2.927	1.038	6.086	3.356	5.766	7	OL01G000766 Pfam:DUF231	35.2	not assigned.unknown	(loc_os01g11810.1 : 416.0) no description available & (at1g29050 : 212.0) Encodes a member of the TBL (TRICHOME BIREFRINGENCE-LIKE) gene family containing a plant-specific DUF231 (domain of unknown function) domain. TBL gene family has 46 members, two of which (TBR/AT5G06700 and TBL3/AT5G01360) have been shown to be involved in the synthesis and deposition of secondary wall cellulose, presumably …
	OL01G000767	0.882	0.509	0	0.306	0	0.812	0.171	0.722	3	OL01G000767 Senescence-specific cysteine protease SAG39-like	29.5.3	protein.degradation.cysteine protease	(loc_os01g11830.1 : 598.0) no description available & (at5g45890 : 268.0) Senescence-associated gene 12 (SAG12) encoding a cysteine protease influenced by cytokinin, auxin, and sugars.Localized to special vacuole found during senescence called senescence associated vacuoles which are different from central vacuole in the tonoplast composition and pH.; senescence-associated gene 12 (SAG12); CONTAI…
	OL01G000768	0	0	0	0	0	0.106	0.312	0.047	11	OL01G000768 Senescence-specific cysteine protease SAG39-like	29.5.3	protein.degradation.cysteine protease	(loc_os01g11840.1 : 594.0) no description available & (gnl|cdd|30292 : 235.0) no description available & (gnl|cdd|36755 : 233.0) no description available & (at4g23520 : 216.0) Cysteine proteinases superfamily protein; FUNCTIONS IN: cysteine-type endopeptidase activity, cysteine-type peptidase activity; INVOLVED IN: proteolysis; LOCATED IN: endomembrane system; CONTAINS InterPro DOMAIN/s: Peptidas…
	OL01G000769	0.052	0	0	0	0	0	0.071	0.021	11	OL01G000769 Hypothetical protein	35.2	not assigned.unknown	(original description: Hypothetical protein)
	OL01G000770	7.292	3.978	0.92	8.419	3.707	3.461	12.795	16.553	11	OL01G000770 DJ-1/PfpI family	35.1	not assigned.no ontology	(loc_os01g11860.1 : 375.0) no description available & (at1g53280 : 186.0) Class I glutamine amidotransferase-like superfamily protein; INVOLVED IN: biological_process unknown; LOCATED IN: chloroplast; EXPRESSED IN: 23 plant structures; EXPRESSED DURING: 13 growth stages; CONTAINS InterPro DOMAIN/s: DJ-1 (InterPro:IPR006287), ThiJ/PfpI (InterPro:IPR002818); BEST Arabidopsis thaliana protein match …
	OL01G000771	12.05	12.556	9.397	12.22	9.266	9.687	7.462	10.006	3	OL01G000771 DJ-1/PfpI family	35.1	not assigned.no ontology	(loc_os01g11880.1 : 743.0) no description available & (at1g53280 : 446.0) Class I glutamine amidotransferase-like superfamily protein; INVOLVED IN: biological_process unknown; LOCATED IN: chloroplast; EXPRESSED IN: 23 plant structures; EXPRESSED DURING: 13 growth stages; CONTAINS InterPro DOMAIN/s: DJ-1 (InterPro:IPR006287), ThiJ/PfpI (InterPro:IPR002818); BEST Arabidopsis thaliana protein match …
	OL01G000772	31.203	32.612	28.857	33.936	26.769	21.704	30.241	30.323	3	OL01G000772 FES	27.3.34	RNA.regulation of transcription.Orphan family	(loc_os01g11900.1 : 994.0) no description available & (at2g36490 : 147.0) A repressor of transcriptional gene silencing. Functions by demethylating the target promoter DNA. Interacts physically with RPA2/ROR1. In the ros1 mutants, an increase in methylation is observed in a number of gene promoters. Among the loci affected by ros1, a few (RD29A and At1g76930) are affected in cytosine methylation …
	OL01G000773	0	0	0	0	0	0	0.067	0.04	11	OL01G000773 Helix-loop-helix DNA-binding domain	35.2	not assigned.unknown	(original description: Helix-loop-helix DNA-binding domain)
	OL01G000774	1.208	17.511	0.045	0.475	0.152	2.648	0.391	1.154	5	OL01G000774 Helix-loop-helix DNA-binding domain	27.3.6	RNA.regulation of transcription.bHLH,Basic Helix-Loop-Helix family	(loc_os01g11910.1 : 310.0) no description available & (at3g25710 : 108.0) Encodes a basic helix├▒loop├▒helix transcription factor that is expressed in the hypophysis-adjacent embryo cells, and is required and partially sufficient for MP-dependent root initiation. Involved in response to phosphate starvation. Negative regulator of root hair development, anthocyanin formation and Pi content.; basic…
	OL01G000775	4.779	3.363	9.059	7.581	7.617	7.934	8.005	8.559	11	OL01G000775 Tetratricopeptide repeat	21.1	redox.thioredoxin	(loc_os01g11920.1 : 1098.0) no description available & (at2g42580 : 600.0) Encodes a member of the TTL family and contains a thioredoxin like domain and three tandom TPRs. Interacts physically with BRL2/VH1 and appears to play a role in brassiosteroid and auxin signaling.; tetratricopetide-repeat thioredoxin-like 3 (TTL3); FUNCTIONS IN: binding; INVOLVED IN: brassinosteroid mediated signaling pat…
	OL01G000776	1.397	0.627	1.985	1.356	2.459	3.86	0.949	1.906	11	OL01G000776 Phosphatidylethanolamine-binding protein	33.99	development.unspecified	(loc_os01g11940.1 : 114.0) no description available & (at1g65480 : 89.0) FT, together with LFY, promotes flowering and is antagonistic with its homologous gene, TERMINAL FLOWER1 (TFL1). FT is expressed in leaves and is induced by long day treatment. Either the FT mRNA or protein is translocated to the shoot apex where it induces its own expression. Recent data suggests that FT protein acts as a l…
	OL01G000777	1.906	0	0.591	1.018	3.397	5.441	2.072	1.404	14	OL01G000777 Phosphatidylethanolamine-binding protein	33.99	development.unspecified	(loc_os01g11940.1 : 181.0) no description available & (at1g65480 : 156.0) FT, together with LFY, promotes flowering and is antagonistic with its homologous gene, TERMINAL FLOWER1 (TFL1). FT is expressed in leaves and is induced by long day treatment. Either the FT mRNA or protein is translocated to the shoot apex where it induces its own expression. Recent data suggests that FT protein acts as a …
	OL01G000778	10.957	4.705	4.839	5.341	4.985	3.871	5.669	5.037	7	OL01G000778 SbmA/BacA-like family	34.16	transport.ABC transporters and multidrug resistance systems	(loc_os01g11946.1 : 1282.0) no description available & (at1g54350 : 791.0) ABC transporter family protein; FUNCTIONS IN: ATPase activity, coupled to transmembrane movement of substances; INVOLVED IN: transport, transmembrane transport; LOCATED IN: chloroplast; EXPRESSED IN: 23 plant structures; EXPRESSED DURING: 14 growth stages; CONTAINS InterPro DOMAIN/s: ATPase, AAA+ type, core (InterPro:IPR00…
	OL01G000779	5.833	7.568	7.317	5.264	7.839	5.272	7.332	6.107	11	OL01G000779 PostSET	27.3.69	RNA.regulation of transcription.SET-domain transcriptional regulator family	(loc_os01g11952.1 : 1619.0) no description available & (at4g27910 : 886.0) SET domain protein 16 (SDG16); FUNCTIONS IN: zinc ion binding; EXPRESSED IN: 24 plant structures; EXPRESSED DURING: 12 growth stages; CONTAINS InterPro DOMAIN/s: SET domain (InterPro:IPR001214), Zinc finger, PHD-type, conserved site (InterPro:IPR019786), Zinc finger, PHD-type (InterPro:IPR001965), Post-SET domain (InterPro…
	OL01G000780	17.749	10.171	20.108	14.191	13.362	13.197	13.721	13.603	11	OL01G000780 Set domain	27.3.69	RNA.regulation of transcription.SET-domain transcriptional regulator family	(loc_os01g11960.2 : 550.0) no description available & (at3g61740 : 242.0) ATX3; FUNCTIONS IN: DNA binding, zinc ion binding; INVOLVED IN: regulation of transcription, DNA-dependent; LOCATED IN: nucleus; EXPRESSED IN: 19 plant structures; EXPRESSED DURING: 11 growth stages; CONTAINS InterPro DOMAIN/s: SET domain (InterPro:IPR001214), Zinc finger, PHD-type, conserved site (InterPro:IPR019786), Zinc…
	OL01G000781	5.409	4.311	2.737	3.803	4.297	5.894	4.048	3.93	3	OL01G000781 OL01T000781.01	35.2	not assigned.unknown	no hits & (original description: OL01T000781.01)
	OL01G000782	2.617	2.372	2.881	2.445	2.582	3.152	2.724	2.883	11	OL01G000782 Got1/Sft2-like family	35.2	not assigned.unknown	(loc_os01g11980.1 : 311.0) no description available & (at5g24170 : 184.0) Got1/Sft2-like vescicle transport protein family; FUNCTIONS IN: molecular_function unknown; INVOLVED IN: vesicle-mediated transport; LOCATED IN: cellular_component unknown; EXPRESSED IN: 24 plant structures; EXPRESSED DURING: 15 growth stages; CONTAINS InterPro DOMAIN/s: Vesicle transport protein, Got1/SFT2-like (InterPro:I…
	OL01G000783	0.605	1.63	1.348	1.101	0.998	0.139	1.13	1.424	11	OL01G000783 Inherit from strNOG: F-Box protein	35.2	not assigned.unknown	(original description: Inherit from strNOG: F-Box protein)
	OL01G000784	0.684	40.143	0.227	4.41	0.322	9.627	13.873	10.279	5	OL01G000784 OL01T000784.01	35.2	not assigned.unknown	no hits & (original description: OL01T000784.01)
	OL01G000785	0	0	0.04	0.101	0	0	0	0.043	11	OL01G000785 Nonspecific lipid-transfer protein	35.2	not assigned.unknown	(original description: Nonspecific lipid-transfer protein)
	OL01G000786	0.047	0	0	0	0	0	0	0	11	OL01G000786 Glycoside hydrolase 9C1	26.3.4	misc.gluco-, galacto- and mannosidases.endoglucanase	(q5nat8|gun1_orysa : 916.0) Endoglucanase 1 precursor (EC 3.2.1.4) (Endo-1,4-beta glucanase 1) (OsGLU7) - Oryza sativa (Rice) & (loc_os01g12030.1 : 916.0) no description available & (at1g64390 : 566.0) glycosyl hydrolase 9C2 (GH9C2); FUNCTIONS IN: carbohydrate binding, hydrolase activity, hydrolyzing O-glycosyl compounds, catalytic activity; INVOLVED IN: carbohydrate metabolic process; LOCATED IN…
	OL01G000787	0.326	0.052	0.238	0.298	0.203	0.106	0.026	0.11	11	OL01G000787 Glycoside hydrolase 9C1	26.3.4	misc.gluco-, galacto- and mannosidases.endoglucanase	(q5nat0|gun2_orysa : 1036.0) Endoglucanase 2 precursor (EC 3.2.1.4) (Endo-1,4-beta glucanase 2) (OsGLU5) - Oryza sativa (Rice) & (loc_os01g12070.1 : 1036.0) no description available & (at1g64390 : 705.0) glycosyl hydrolase 9C2 (GH9C2); FUNCTIONS IN: carbohydrate binding, hydrolase activity, hydrolyzing O-glycosyl compounds, catalytic activity; INVOLVED IN: carbohydrate metabolic process; LOCATED …
	OL01G000788	8.922	5.562	5.926	10.712	7.822	5.985	9.956	12.677	11	OL01G000788 Plant protein 1589 of unknown function (A_thal_3526)	35.2	not assigned.unknown	(loc_os01g12080.1 : 632.0) no description available & (at2g46420 : 363.0) Plant protein 1589 of unknown function; FUNCTIONS IN: molecular_function unknown; INVOLVED IN: biological_process unknown; LOCATED IN: cellular_component unknown; EXPRESSED IN: 21 plant structures; EXPRESSED DURING: 13 growth stages; CONTAINS InterPro DOMAIN/s: Conserved hypothetical protein CHP01589, plant (InterPro:IPR006…
	OL01G000789	8.282	12.44	10.311	10.088	13.781	12.914	9.761	11.585	11	OL01G000789 Inherit from strNOG: ribosomal protein S6	29.2.1.1.3.1.6	protein.synthesis.ribosomal protein.prokaryotic.unknown organellar.30S subunit.S6	(loc_os01g12090.1 : 253.0) no description available & (at3g18760 : 150.0) Translation elongation factor EF1B/ribosomal protein S6 family protein; FUNCTIONS IN: structural constituent of ribosome, rRNA binding; INVOLVED IN: translation; LOCATED IN: ribosome; EXPRESSED IN: 22 plant structures; EXPRESSED DURING: 13 growth stages; CONTAINS InterPro DOMAIN/s: Translation elongation factor EF1B/ribosom…
	OL01G000790	0.101	3.681	6.628	188.423	38.609	56.85	87.457	140.408	2	OL01G000790 Peptidase inhibitor I9	35.2	not assigned.unknown	(original description: Peptidase inhibitor I9)
	OL01G000791	0.469	0	1.09	4.476	1.754	2.159	2.761	3.967	11	OL01G000791 OL01T000791.01	35.2	not assigned.unknown	no hits & (original description: OL01T000791.01)
	OL01G000792	0.133	3.594	0	0.259	0	0.246	0.181	0	4	OL01G000792 Sugar efflux transporter for intercellular exchange	35.2	not assigned.unknown	(original description: Sugar efflux transporter for intercellular exchange)
	OL01G000793	5.759	14.505	1.546	3.29	1.122	2.275	4.158	2.858	10	OL01G000793 GH3 auxin-responsive promoter	17.2.3	hormone metabolism.auxin.induced-regulated-responsive-activated	(loc_os01g12160.1 : 1072.0) no description available & (q5naz7|gh33_orysa : 753.0) Probable indole-3-acetic acid-amido synthetase GH3.3 (EC 6.3.2.-) (Auxin-responsive GH3-like protein 3) (OsGH3-3) - Oryza sativa (Rice) & (gnl|cdd|66963 : 616.0) no description available & (at2g46370 : 615.0) Encodes a jasmonate-amido synthetase that is a member of the GH3 family of proteins. JAR1 catalyzes the for…
	OL01G000794	6.461	3.714	15.27	9.182	10.346	6.571	7.528	6.262	11	OL01G000794 function unknown	35.2	not assigned.unknown	(loc_os01g12180.1 : 600.0) no description available & (at5g53220 : 126.0) unknown protein; FUNCTIONS IN: molecular_function unknown; INVOLVED IN: biological_process unknown; LOCATED IN: cellular_component unknown; EXPRESSED IN: 23 plant structures; EXPRESSED DURING: 13 growth stages; Has 30201 Blast hits to 17322 proteins in 780 species: Archae - 12; Bacteria - 1396; Metazoa - 17338; Fungi - 3422…
	OL01G000795	31.21	1.222	3.867	2.994	0.599	2.172	2.095	2.971	8	OL01G000795 OL01T000795.01	35.2	not assigned.unknown	no hits & (original description: OL01T000795.01)
	OL01G000796	12.307	7.541	5.413	4.196	4.463	4.389	4.33	4.493	3	OL01G000796 Uncharacterized conserved protein (DUF2358)	35.2	not assigned.unknown	(loc_os01g12200.1 : 377.0) no description available & (at2g46220 : 243.0) Uncharacterized conserved protein (DUF2358); CONTAINS InterPro DOMAIN/s: Protein of unknown function DUF2358 (InterPro:IPR018790); BEST Arabidopsis thaliana protein match is: Uncharacterized conserved protein (DUF2358) (TAIR:AT1G16320.1); Has 199 Blast hits to 199 proteins in 64 species: Archae - 0; Bacteria - 74; Metazoa -…
	OL01G000797	0.177	0	0.502	0.381	0.467	0.217	0.534	0.322	11	OL01G000797 Aluminum-activated malate transporter 9	35.2	not assigned.unknown	(loc_os01g12210.1 : 937.0) no description available & (ipr020966 : 374.9159) Aluminum-activated malate transporter & (gnl|cdd|39909 : 317.0) no description available & (at3g18440 : 293.0) Belongs to the aluminum-activated malate transporter family. Encodes a vacuolar malate channel. Expressed in all parts of plants. Almost exclusively expressed in mesophyll cells of leaves.; aluminum-activated ma…
	OL01G000798	6.911	0.038	1.946	1.212	1.498	0.732	1.349	0.987	7	OL01G000798 Uncharacterized protein family UPF0016	35.2	not assigned.unknown	(original description: Uncharacterized protein family UPF0016)
	OL01G000799	1.481	0.109	0.157	0.138	0.134	0.262	0.138	0.332	11	OL01G000799 Protein of unknown function (DUF 659)	35.2	not assigned.unknown	(original description: Protein of unknown function (DUF 659))
	OL01G000800	0.136	0.262	7.091	11.521	3.693	4.043	9.185	8	2	OL01G000800 OL01T000800.01	35.2	not assigned.unknown	no hits & (original description: OL01T000800.01)
	OL01G000801	2.769	0.932	4.72	6.315	6.03	1.785	4.702	4.477	11	OL01G000801 OL01T000801.01	35.2	not assigned.unknown	no hits & (original description: OL01T000801.01)
	OL01G000802	1.21	0.501	3.581	1.55	4.278	1.942	2.149	1.752	11	OL01G000802 function unknown	35.2	not assigned.unknown	(loc_os01g12250.1 : 546.0) no description available & (at5g52950 : 186.0) unknown protein; Has 30201 Blast hits to 17322 proteins in 780 species: Archae - 12; Bacteria - 1396; Metazoa - 17338; Fungi - 3422; Plants - 5037; Viruses - 0; Other Eukaryotes - 2996 (source: NCBI BLink). & (reliability: 372.0) & (original description: function unknown)
	OL01G000803	1.299	2.053	1.919	1.983	2.949	6.283	2.964	2.921	14	OL01G000803 ATP synthase (E/31 kDa) subunit	34.1.1	transport.p- and v-ATPases.H+-transporting two-sector ATPase	(loc_os01g12260.1 : 379.0) no description available & (o23948|vate_goshi : 258.0) Vacuolar ATP synthase subunit E (EC 3.6.3.14) (V-ATPase E subunit) (Vacuolar proton pump E subunit) - Gossypium hirsutum (Upland cotton) & (at4g11150 : 253.0) Encodes a vacuolar H+-ATPase subunit E isoform 1 which is required for Golgi organization and vacuole function in embryogenesis.; vacuolar ATP synthase subuni…
	OL01G000804	10.764	6.123	5.107	4.332	4.795	3.211	4.428	4.342	3	OL01G000804 Protein of unknown function (DUF 659)	35.1	not assigned.no ontology	(loc_os01g12280.2 : 1384.0) no description available & (at1g79740 : 709.0) hAT transposon superfamily; FUNCTIONS IN: protein dimerization activity, DNA binding; INVOLVED IN: biological_process unknown; LOCATED IN: cellular_component unknown; CONTAINS InterPro DOMAIN/s: HAT dimerisation (InterPro:IPR008906), Zinc finger, BED-type predicted (InterPro:IPR003656), Protein of unknown function DUF659 (…
	OL01G000805	2.366	0.85	2.689	2.551	2.914	1.646	2.785	1.722	11	OL01G000805 OL01T000805.01	35.2	not assigned.unknown	no hits & (original description: OL01T000805.01)
	OL01G000806	1.002	0.787	1.358	1.539	1.267	0.615	1.304	1.264	11	OL01G000806 serine threonine-protein kinase	26.16	misc.myrosinases-lectin-jacalin	(loc_os01g12290.1 : 738.0) no description available & (at4g00340 : 237.0) Encodes a receptor-like protein kinase that is expressed in roots.; receptor-like protein kinase 4 (RLK4); FUNCTIONS IN: sugar binding, protein kinase activity; INVOLVED IN: protein amino acid phosphorylation; LOCATED IN: plasma membrane, membrane; EXPRESSED IN: 7 plant structures; EXPRESSED DURING: 4 anthesis, C globular s…
	OL01G000807	2.302	0	1.144	0.286	2.415	3.696	0.882	0.242	11	OL01G000807 OL01T000807.01	35.2	not assigned.unknown	no hits & (original description: OL01T000807.01)
	OL01G000808	1.348	1.573	0.714	2.245	0.741	4.715	3.448	3.604	3	OL01G000808 GDSL-like Lipase/Acylhydrolase	11.9.2	lipid metabolism.lipid degradation.lipases	(loc_os01g12320.1 : 379.0) no description available & (gnl|cdd|58514 : 172.0) no description available & (at1g28600 : 140.0) GDSL-like Lipase/Acylhydrolase superfamily protein; FUNCTIONS IN: hydrolase activity, acting on ester bonds, carboxylesterase activity; INVOLVED IN: lipid metabolic process; LOCATED IN: cell wall; EXPRESSED IN: 18 plant structures; EXPRESSED DURING: 9 growth stages; CONTAIN…
	OL01G000809	0.208	0.168	0.161	0.081	0.082	0	0.169	0.153	11	OL01G000809 OL01T000809.01	35.2	not assigned.unknown	(original description: OL01T000809.01)
	OL01G000810	0.369	0.786	0.271	1.699	0.359	0.573	0.925	1.242	11	OL01G000810 GDSL-like Lipase/Acylhydrolase	26.28	misc.GDSL-motif lipase	(loc_os01g12320.1 : 176.0) no description available & (gnl|cdd|58514 : 131.0) no description available & (at5g45910 : 124.0) GDSL-like Lipase/Acylhydrolase superfamily protein; FUNCTIONS IN: hydrolase activity, acting on ester bonds, carboxylesterase activity; INVOLVED IN: lipid metabolic process; LOCATED IN: endomembrane system; EXPRESSED IN: 9 plant structures; EXPRESSED DURING: 4 anthesis, C g…
	OL01G000811	0.853	3.342	1.021	4.365	1.33	1.285	2.212	4.189	3	OL01G000811 GDSL-like Lipase/Acylhydrolase	35.2	not assigned.unknown	(original description: GDSL-like Lipase/Acylhydrolase)
	OL01G000812	10.732	10.314	17.941	21.79	21.02	20.457	23.175	21.955	11	OL01G000812 Protein tyrosine kinase	30.2.3	signalling.receptor kinases.leucine rich repeat III	(loc_os01g12390.1 : 1039.0) no description available & (at4g23740 : 574.0) Leucine-rich repeat protein kinase family protein; FUNCTIONS IN: protein serine/threonine kinase activity, kinase activity, ATP binding; INVOLVED IN: transmembrane receptor protein tyrosine kinase signaling pathway, protein amino acid phosphorylation; LOCATED IN: plasma membrane; EXPRESSED IN: 22 plant structures; EXPRESSE…
	OL01G000813	9.955	10.031	4.787	7.136	2.723	2.844	5.935	5.17	3	OL01G000813 serine threonine-protein kinase	29.4	protein.postranslational modification	(loc_os01g12410.1 : 1379.0) no description available & (at2g19130 : 546.0) S-locus lectin protein kinase family protein; FUNCTIONS IN: protein serine/threonine kinase activity, sugar binding, protein kinase activity, ATP binding; INVOLVED IN: protein amino acid phosphorylation, recognition of pollen; LOCATED IN: endomembrane system; EXPRESSED IN: 19 plant structures; EXPRESSED DURING: 13 growth s…
	OL01G000814	0.983	1.74	2.161	2.094	1.298	0.784	1.974	2.295	11	OL01G000814 serine threonine-protein kinase	29.4	protein.postranslational modification	(loc_os01g12410.1 : 1265.0) no description available & (at2g19130 : 395.0) S-locus lectin protein kinase family protein; FUNCTIONS IN: protein serine/threonine kinase activity, sugar binding, protein kinase activity, ATP binding; INVOLVED IN: protein amino acid phosphorylation, recognition of pollen; LOCATED IN: endomembrane system; EXPRESSED IN: 19 plant structures; EXPRESSED DURING: 13 growth s…
	OL01G000815	0.023	0	0	0.023	0.093	0	0.032	0.077	11	OL01G000815 OL01T000815.01	35.2	not assigned.unknown	no hits & (original description: OL01T000815.01)
	OL01G000816	0	0	0	0	0	0	0	0	11	OL01G000816 Glycoprotein	29.4	protein.postranslational modification	(loc_os01g12420.1 : 637.0) no description available & (p17840|slsg3_braol : 107.0) S-locus-specific glycoprotein S13 precursor (SLSG-13) (Fragment) - Brassica oleracea (Wild cabbage) & (at1g11280 : 104.0) S-locus lectin protein kinase family protein; FUNCTIONS IN: in 6 functions; INVOLVED IN: protein amino acid phosphorylation, recognition of pollen; EXPRESSED IN: 23 plant structures; EXPRESSED D…
	OL01G000817	1.967	2.845	8.099	17.07	10.141	9.254	10.191	11.566	11	OL01G000817 AP2	17.5.2	hormone metabolism.ethylene.signal transduction	(loc_os01g12440.1 : 499.0) no description available & (gnl|cdd|47695 : 100.0) no description available & (at4g23750 : 99.4) encodes a member of the ERF (ethylene response factor) subfamily B-5 of ERF/AP2 transcription factor family. The protein contains one AP2 domain. There are 7 members in this subfamily. Monopteros target gene.; cytokinin response factor 2 (CRF2); CONTAINS InterPro DOMAIN/s: D…
	OL01G000818	0.763	2.673	1.597	0.815	2.317	1.16	1.322	1.437	3	OL01G000818 Inherit from strNOG: Plastid division protein	31.2.5	cell.division.plastid	(loc_os01g12460.1 : 401.0) no description available & (at5g53280 : 124.0) An integral outer envelope membrane protein (as its homolog PDV2), component of the plastid division machinery. Similar to ARC5, PDV1 localized to a discontinuous ring at the division site in wild-type plants. PDV1 and PDV2 are required for localization of ARC5 at the chloroplast division site. Topological analysis showed t…
	OL01G000819	1.215	20.691	1.771	0.755	2.566	1.253	1.453	1.194	5	OL01G000819 Hypothetical protein	35.2	not assigned.unknown	no hits & (original description: Hypothetical protein)
	OL01G000820	1.928	2.923	1.13	1.242	0.876	0.954	0.792	1.22	3	OL01G000820 Mitochondrial carrier protein	34.9	transport.metabolite transporters at the mitochondrial membrane	(loc_os01g12470.1 : 517.0) no description available & (at4g27940 : 305.0) manganese tracking factor for mitochondrial SOD2 (MTM1); FUNCTIONS IN: binding; INVOLVED IN: transport, mitochondrial transport, transmembrane transport; LOCATED IN: mitochondrial inner membrane, membrane; EXPRESSED IN: 19 plant structures; EXPRESSED DURING: 9 growth stages; CONTAINS InterPro DOMAIN/s: Mitochondrial substra…
	OL01G000821	6.939	6.752	9.996	9.523	11.901	11.314	9.717	9.434	11	OL01G000821 function unknown	35.2	not assigned.unknown	(loc_os01g12480.1 : 233.0) no description available & (at2g44820 : 81.3) unknown protein; Has 70 Blast hits to 70 proteins in 25 species: Archae - 0; Bacteria - 0; Metazoa - 9; Fungi - 4; Plants - 47; Viruses - 0; Other Eukaryotes - 10 (source: NCBI BLink). & (reliability: 162.6) & (original description: function unknown)
	OL01G000822	0.298	1.338	1.001	0.386	1.18	0	0.675	0.813	11	OL01G000822 Flavin-binding monooxygenase-like	26.7	misc.oxidases - copper, flavone etc	(loc_os01g12490.1 : 189.0) no description available & (at5g25620 : 105.0) YUCCA6 (YUC6); FUNCTIONS IN: NADP or NADPH binding, oxidoreductase activity, monooxygenase activity, FAD binding, flavin-containing monooxygenase activity; INVOLVED IN: auxin biosynthetic process; EXPRESSED IN: sepal; EXPRESSED DURING: petal differentiation and expansion stage; CONTAINS InterPro DOMAIN/s: Pyridine nucleotid…
	OL01G000823	2.709	2.578	3.527	2.491	3.246	2.197	2.7	2.534	11	OL01G000823 Smr domain	28.1	DNA.synthesis/chromatin structure	(loc_os01g12530.1 : 841.0) no description available & (at5g58720 : 249.0) smr (Small MutS Related) domain-containing protein; FUNCTIONS IN: damaged DNA binding, ATP binding; INVOLVED IN: mismatch repair; LOCATED IN: cellular_component unknown; EXPRESSED IN: 24 plant structures; EXPRESSED DURING: 15 growth stages; CONTAINS InterPro DOMAIN/s: Smr protein/MutS2 C-terminal (InterPro:IPR002625), Domai…
	OL01G000824	0	0	0	0	0	0	0	0	11	OL01G000824 carnitine acylcarnitine carrier protein	34.9	transport.metabolite transporters at the mitochondrial membrane	(loc_os01g12520.1 : 503.0) no description available & (at1g79900 : 306.0) encodes a mitochondrial ornithine transporter that exports ornithine from the mitochondria to the cytosol; BAC2; CONTAINS InterPro DOMAIN/s: Mitochondrial carrier protein (InterPro:IPR002067), Mitochondrial substrate carrier (InterPro:IPR001993), Mitochondrial substrate/solute carrier (InterPro:IPR018108); BEST Arabidopsis …
	OL01G000825	4.42	2.397	7.695	6.037	7.1	3.701	6.032	5.787	11	OL01G000825 AIG1 family	30.5	signalling.G-proteins	(loc_os01g12540.1 : 751.0) no description available & (at5g39960 : 714.0) GTP binding;GTP binding; FUNCTIONS IN: GTP binding; LOCATED IN: intracellular; EXPRESSED IN: 21 plant structures; EXPRESSED DURING: 13 growth stages; CONTAINS InterPro DOMAIN/s: GTP-binding, EngA (InterPro:IPR016484), Small GTP-binding protein (InterPro:IPR005225), GTP1/OBG (InterPro:IPR006073), Guanylate kinase (InterPro:I…
	OL01G000826	7.578	7.851	4.664	3.671	4.151	4.443	4.162	4.983	3	OL01G000826 Tic22-like family	35.2	not assigned.unknown	(loc_os01g12550.1 : 814.0) no description available & (at5g62650 : 480.0) Tic22-like family protein; CONTAINS InterPro DOMAIN/s: Tic22-like (InterPro:IPR007378); Has 30201 Blast hits to 17322 proteins in 780 species: Archae - 12; Bacteria - 1396; Metazoa - 17338; Fungi - 3422; Plants - 5037; Viruses - 0; Other Eukaryotes - 2996 (source: NCBI BLink). & (reliability: 960.0) & (original description:…
	OL01G000827	2.672	3.175	18.412	15.153	16.18	8.538	10.712	9.371	9	OL01G000827 Ketopantoate hydroxymethyltransferase	18.4.2	Co-factor and vitamine metabolism.pantothenate.3-methyl-2-oxobutanoate hydroxymethyltransferase (KPHMT,PANB)	(loc_os01g12560.1 : 595.0) no description available & (at2g46110 : 492.0) Encodes a ketopentoate hydroxymethyltransferase that appears to localize to the mitochondria. This protein is expected to play a role in pantothenate (vitamin B5) biosynthesis.; ketopantoate hydroxymethyltransferase 1 (KPHMT1); CONTAINS InterPro DOMAIN/s: Pyruvate/Phosphoenolpyruvate kinase, catalytic core (InterPro:IPR0158…
	OL01G000828	0.029	12.683	0	0.249	0	0	0	0.093	4	OL01G000828 3-methyl-2-oxobutanoate hydroxymethyltransferase	18.4.2	Co-factor and vitamine metabolism.pantothenate.3-methyl-2-oxobutanoate hydroxymethyltransferase (KPHMT,PANB)	(loc_os01g12570.1 : 606.0) no description available & (gnl|cdd|38160 : 389.0) no description available & (at2g46110 : 380.0) Encodes a ketopentoate hydroxymethyltransferase that appears to localize to the mitochondria. This protein is expected to play a role in pantothenate (vitamin B5) biosynthesis.; ketopantoate hydroxymethyltransferase 1 (KPHMT1); CONTAINS InterPro DOMAIN/s: Pyruvate/Phosphoen…
	OL01G000829	0	0	0	0	0	0.197	0	0	11	OL01G000829 Late embryogenesis abundant protein	33.2	development.late embryogenesis abundant	(loc_os01g12580.1 : 287.0) no description available & (gnl|cdd|66818 : 218.0) no description available & (p46518|lea14_goshi : 206.0) Late embryogenesis abundant protein Lea14-A - Gossypium hirsutum (Upland cotton) & (at1g01470 : 183.0) Encodes late-embryogenesis abundant protein whose mRNA levels are induced in response to wounding and light stress. Might be involved in protection against dessic…
	OL01G000830	0	0	0	0	0	0	0	0	11	OL01G000830 OL01T000830.01	35.2	not assigned.unknown	no hits & (original description: OL01T000830.01)
	OL01G000831	19.472	3.614	59.898	31.817	46.673	29.519	36.545	25.401	9	OL01G000831 Inherit from lilNOG: expressed protein	35.2	not assigned.unknown	(loc_os01g12640.2 : 381.0) no description available & (at1g64080 : 84.3) unknown protein; FUNCTIONS IN: molecular_function unknown; INVOLVED IN: biological_process unknown; LOCATED IN: plasma membrane; BEST Arabidopsis thaliana protein match is: unknown protein (TAIR:AT5G52870.1); Has 1546 Blast hits to 738 proteins in 176 species: Archae - 0; Bacteria - 143; Metazoa - 278; Fungi - 131; Plants - …
	OL01G000832	66.891	17.55	71.944	40.323	100.367	118.547	65.293	77.902	14	OL01G000832 Reticulon	20.1	stress.biotic	(loc_os01g12650.1 : 471.0) no description available & (at4g23630 : 298.0) VIRB2-interacting protein 1 (BTI1); INVOLVED IN: biological_process unknown; LOCATED IN: endoplasmic reticulum, plasma membrane, endoplasmic reticulum membrane, vacuole; EXPRESSED IN: 26 plant structures; EXPRESSED DURING: 15 growth stages; CONTAINS InterPro DOMAIN/s: Reticulon (InterPro:IPR003388); BEST Arabidopsis thalian…
	OL01G000833	1.129	1.034	4.591	6.659	4.632	5.258	4.783	6.624	11	OL01G000833 Pfam:IstB	29.5.9	protein.degradation.AAA type	(loc_os01g12660.1 : 1381.0) no description available & (at1g64110 : 963.0) P-loop containing nucleoside triphosphate hydrolases superfamily protein; FUNCTIONS IN: nucleoside-triphosphatase activity, ATPase activity, nucleotide binding, ATP binding; LOCATED IN: endomembrane system; EXPRESSED IN: 8 plant structures; EXPRESSED DURING: L mature pollen stage, M germinated pollen stage, LP.04 four leav…
	OL01G000834	3.248	1.035	7.649	7.32	6.145	3.044	6.578	5.841	11	OL01G000834 function unknown	35.1	not assigned.no ontology	(loc_os01g12670.5 : 311.0) no description available & (at2g46200 : 112.0) unknown protein; Has 35333 Blast hits to 34131 proteins in 2444 species: Archae - 798; Bacteria - 22429; Metazoa - 974; Fungi - 991; Plants - 531; Viruses - 0; Other Eukaryotes - 9610 (source: NCBI BLink). & (reliability: 224.0) & (original description: function unknown)
	OL01G000835	0.076	1.196	0.008	0.158	0.029	0.12	0.029	0.08	3	OL01G000835 S-type anion channel	34.9	transport.metabolite transporters at the mitochondrial membrane	(loc_os01g12680.4 : 992.0) no description available & (at5g24030 : 526.0) Encodes a protein with ten predicted transmembrane helices. The SLAH3 protein has similarity to the SLAC1 protein involved in ion homeostasis in guard cells. Although it is not expressed in guard cells, it can complement an slac1-2 mutant suggesting that it performs a similar function. SLAH3:GFP localizes to the plasma memb…
	OL01G000836	0.068	0	0.132	0.363	0.179	0.063	0.231	0.501	11	OL01G000836 OL01T000836.01	35.2	not assigned.unknown	no hits & (original description: OL01T000836.01)
	OL01G000837	0	0	0	0	0	0	0	0	11	OL01G000837 Hypothetical protein	35.2	not assigned.unknown	(original description: Hypothetical protein)
	OL01G000838	22.992	12.392	9.487	8.315	6.702	5.507	6.518	6.682	7	OL01G000838 short chain dehydrogenase	26.22	misc.short chain dehydrogenase/reductase (SDR)	(loc_os01g12710.1 : 966.0) no description available & (at4g13250 : 649.0) Encodes a chlorophyll b reductase involved in the degradation of chlorophyll b and LHCII (light harvesting complex II).; NON-YELLOW COLORING 1 (NYC1); CONTAINS InterPro DOMAIN/s: NAD(P)-binding domain (InterPro:IPR016040), Glucose/ribitol dehydrogenase (InterPro:IPR002347), Short-chain dehydrogenase/reductase SDR (InterPro:…
	OL01G000839	17.237	9.037	7.128	8.249	7.066	9.679	7.729	8.845	3	OL01G000839 STYKc	30.2.22	signalling.receptor kinases.proline extensin like	(loc_os01g12720.1 : 565.0) no description available & (at3g24550 : 373.0) encodes an ortholog of Brassica napus proline extensin-like receptor kinase. Expression of the brassica gene is induced by wounding and fungal infection.; proline extensin-like receptor kinase 1 (PERK1); FUNCTIONS IN: protein kinase activity, ATP binding; INVOLVED IN: protein amino acid phosphorylation, response to fungus, …
	OL01G000840	20.836	24.212	12.837	11.461	16.33	22.368	15.02	19.949	3	OL01G000840 RAB	30.5	signalling.G-proteins	(loc_os01g12730.1 : 411.0) no description available & (q9xer8|rab7_goshi : 386.0) Ras-related protein Rab7 - Gossypium hirsutum (Upland cotton) & (at1g52280 : 372.0) RAB GTPase homolog G3D (RABG3d); FUNCTIONS IN: GTP binding; INVOLVED IN: protein transport, small GTPase mediated signal transduction; LOCATED IN: plasma membrane, vacuole; EXPRESSED IN: 26 plant structures; EXPRESSED DURING: 15 grow…
	OL01G000841	2.605	0.086	0.172	0.062	0.126	0.293	0.043	0.052	8	OL01G000841 Cytochrome P450	26.1	misc.cytochrome P450	(loc_os01g12740.1 : 672.0) no description available & (gnl|cdd|35378 : 441.0) no description available & (p37117|c71a4_solme : 291.0) Cytochrome P450 71A4 (EC 1.14.-.-) (CYPLXXIA4) (P-450EG2) - Solanum melongena (Eggplant) (Aubergine) & (gnl|cdd|84486 : 291.0) no description available & (ipr001128 : 280.91537) Cytochrome P450 & (at3g48310 : 276.0) putative cytochrome P450; cytochrome P450, family…
	OL01G000842	5.615	0.348	0	0	0	0	0	0.018	8	OL01G000842 Cytochrome P450	26.1	misc.cytochrome P450	(loc_os01g12750.1 : 759.0) no description available & (gnl|cdd|35378 : 435.0) no description available & (at3g48310 : 325.0) putative cytochrome P450; cytochrome P450, family 71, subfamily A, polypeptide 22 (CYP71A22); FUNCTIONS IN: electron carrier activity, monooxygenase activity, iron ion binding, oxygen binding, heme binding; INVOLVED IN: oxidation reduction; LOCATED IN: cellular_component un…
	OL01G000843	0.531	0	1.121	4.268	1.13	1.848	0.682	2.03	11	OL01G000843 cytochrome P450	26.1	misc.cytochrome P450	(loc_os01g12760.1 : 595.0) no description available & (gnl|cdd|35378 : 459.0) no description available & (gnl|cdd|84486 : 301.0) no description available & (ipr001128 : 277.82434) Cytochrome P450 & (at3g48320 : 276.0) putative cytochrome P450; cytochrome P450, family 71, subfamily A, polypeptide 21 (CYP71A21); FUNCTIONS IN: electron carrier activity, monooxygenase activity, iron ion binding, oxyg…
	OL01G000844	0.08	0.036	0.021	0.117	0.018	0.025	0.073	0.076	11	OL01G000844 Hypothetical protein	35.2	not assigned.unknown	no hits & (original description: Hypothetical protein)
	OL01G000845	0.608	0.273	0	0.459	0	0.062	0.321	0.332	11	OL01G000845 cytochrome P450	16.5.1.1.4.1	secondary metabolism.sulfur-containing.glucosinolates.synthesis.shared.CYP83B1 phenylacetaldoxime monooxygenase	(loc_os01g12770.1 : 576.0) no description available & (gnl|cdd|35378 : 355.0) no description available & (gnl|cdd|84486 : 248.0) no description available & (at3g48270 : 246.0) putative cytochrome P450; cytochrome P450, family 71, subfamily A, polypeptide 26 (CYP71A26); FUNCTIONS IN: electron carrier activity, monooxygenase activity, iron ion binding, oxygen binding, heme binding; INVOLVED IN: oxi…
	OL01G000846	0.199	10.436	0.033	0.719	0.207	0.184	1.548	0.886	5	OL01G000846 Leucine rich repeat N-terminal domain	30.2.12	signalling.receptor kinases.leucine rich repeat XII	(loc_os01g12790.1 : 1865.0) no description available & (at3g47570 : 537.0) Leucine-rich repeat protein kinase family protein; FUNCTIONS IN: protein serine/threonine kinase activity, kinase activity, ATP binding; INVOLVED IN: transmembrane receptor protein tyrosine kinase signaling pathway, protein amino acid phosphorylation; LOCATED IN: plasma membrane; EXPRESSED IN: 13 plant structures; EXPRESSE…
	OL01G000847	2.281	2.671	1.934	2.037	2.617	1.734	2.245	2.367	11	OL01G000847 Mpv17 / PMP22 family	29.3.5	protein.targeting.peroxisomes	(loc_os01g12800.1 : 430.0) no description available & (at3g24570 : 277.0) Peroxisomal membrane 22 kDa (Mpv17/PMP22) family protein; FUNCTIONS IN: molecular_function unknown; INVOLVED IN: biological_process unknown; LOCATED IN: mitochondrion, integral to membrane, peroxisomal membrane; EXPRESSED IN: 23 plant structures; EXPRESSED DURING: 14 growth stages; CONTAINS InterPro DOMAIN/s: Mpv17/PMP22 (I…
	OL01G000848	6.188	0.162	0.698	0.292	1.137	0.959	0.462	0.197	8	OL01G000848 PPR repeat	29.4	protein.postranslational modification	(loc_os01g12810.4 : 1055.0) no description available & (at5g21222 : 476.0) protein kinase family protein; FUNCTIONS IN: protein serine/threonine kinase activity, protein kinase activity, ATP binding; INVOLVED IN: protein amino acid phosphorylation; LOCATED IN: cellular_component unknown; CONTAINS InterPro DOMAIN/s: Serine/threonine-protein kinase domain (InterPro:IPR002290), Serine/threonine-prot…
	OL01G000849	0.78	1.05	0.302	1.655	1.479	0	1.39	1.516	11	OL01G000849 Late embryogenesis abundant protein	35.2	not assigned.unknown	(loc_os01g12820.1 : 360.0) no description available & (at3g24600 : 158.0) Late embryogenesis abundant protein, group 2; CONTAINS InterPro DOMAIN/s: Late embryogenesis abundant protein, group 2 (InterPro:IPR004864); BEST Arabidopsis thaliana protein match is: Late embryogenesis abundant (LEA) hydroxyproline-rich glycoprotein family (TAIR:AT4G35170.1); Has 347 Blast hits to 183 proteins in 16 speci…
	OL01G000850	12.161	8.533	1.855	1.298	1.905	4.051	1.793	2.463	13	OL01G000850 D-isomer specific 2-hydroxyacid dehydrogenase, NAD binding domain	1.2.6	PS.photorespiration.hydroxypyruvate reductase	(loc_os01g12830.1 : 480.0) no description available & (at1g79870 : 321.0) D-isomer specific 2-hydroxyacid dehydrogenase family protein; FUNCTIONS IN: in 6 functions; INVOLVED IN: metabolic process; EXPRESSED IN: 22 plant structures; EXPRESSED DURING: 13 growth stages; CONTAINS InterPro DOMAIN/s: D-isomer specific 2-hydroxyacid dehydrogenase, catalytic domain (InterPro:IPR006139), D-isomer specifi…
	OL01G000851	13.516	36.527	17.482	33.322	29.161	22.787	31.748	42.35	12	OL01G000851 function unknown	35.2	not assigned.unknown	(original description: function unknown)
	OL01G000852	3.879	2.78	12.377	2.537	18.4	6.851	7.915	6.997	9	OL01G000852 Myb-like DNA-binding domain	27.3.25	RNA.regulation of transcription.MYB domain transcription factor family	(loc_os01g12860.1 : 1734.0) no description available & (at4g32730 : 425.0) Encodes a putative c-myb-like transcription factor with three MYB repeats.; PC-MYB1; CONTAINS InterPro DOMAIN/s: SANT, DNA-binding (InterPro:IPR001005), Myb, DNA-binding (InterPro:IPR014778), Homeodomain-like (InterPro:IPR009057), Homeodomain-related (InterPro:IPR012287), Myb transcription factor (InterPro:IPR015495), HTH …
	OL01G000853	9.371	6.479	21.456	19.365	25.04	19.027	19.004	20.414	11	OL01G000853 Component of the eukaryotic translation initiation factor 3 (eIF-3) complex, which is involved in protein synthesis and, together with other initiation factors, stimulates binding of mRNA and methionyl-tRNAi to the 40S ribosome (By similarity)	35.2	not assigned.unknown	(loc_os01g12870.1 : 977.0) no description available & (at5g25757 : 727.0) RNA polymerase I-associated factor PAF67; CONTAINS InterPro DOMAIN/s: RNA polymerase I-associated factor PAF67 (InterPro:IPR019382); BEST Arabidopsis thaliana protein match is: RNA polymerase I-associated factor PAF67 (TAIR:AT5G25754.1); Has 30201 Blast hits to 17322 proteins in 780 species: Archae - 12; Bacteria - 1396; Me…
	OL01G000854	28.888	51.86	22.04	30.971	19.637	30.29	26.266	30.046	3	OL01G000854 VHS	31.4	cell.vesicle transport	(loc_os01g12880.1 : 889.0) no description available & (at4g32760 : 344.0) ENTH/VHS/GAT family protein; FUNCTIONS IN: protein transporter activity; INVOLVED IN: intracellular protein transport, intra-Golgi vesicle-mediated transport; LOCATED IN: Golgi stack; EXPRESSED IN: 24 plant structures; EXPRESSED DURING: 15 growth stages; CONTAINS InterPro DOMAIN/s: VHS (InterPro:IPR002014), GAT (InterPro:IP…
	OL01G000855	2.158	2.145	1.835	2.45	2.295	1.292	2.12	2.298	11	OL01G000855 Inherit from euNOG: embryonic flower	35.2	not assigned.unknown	(original description: Inherit from euNOG: embryonic flower)
	OL01G000856	4.67	0.129	7.961	7.576	12.105	10.274	6.213	10.115	9	OL01G000856 RHO	30.5	signalling.G-proteins	(q9ssx0|rac1_orysa : 432.0) Rac-like GTP-binding protein 1 (OsRac1) - Oryza sativa (Rice) & (loc_os01g12900.1 : 432.0) no description available & (at4g28950 : 332.0) A member of ROP GTPase gene family.; RHO-related protein from plants 9 (ROP9); FUNCTIONS IN: GTP binding; INVOLVED IN: protein transport, small GTPase mediated signal transduction; LOCATED IN: plasma membrane; EXPRESSED IN: 16 plant …
	OL01G000857	0.833	1.842	0.277	0.404	0.785	1.314	0.485	0.779	3	OL01G000857 Thioesterase superfamily	35.2	not assigned.unknown	(original description: Thioesterase superfamily)
	OL01G000858	4.977	3.549	0.265	0.663	0.515	1.527	0.331	0.839	13	OL01G000858 Thioesterase superfamily	11.9.4.5	lipid metabolism.lipid degradation.beta-oxidation.acyl-CoA thioesterase	(loc_os01g12920.1 : 279.0) no description available & (at3g16175 : 89.7) Thioesterase superfamily protein; CONTAINS InterPro DOMAIN/s: Thioesterase superfamily (InterPro:IPR006683); BEST Arabidopsis thaliana protein match is: Thioesterase superfamily protein (TAIR:AT1G52191.1); Has 298 Blast hits to 297 proteins in 61 species: Archae - 0; Bacteria - 6; Metazoa - 132; Fungi - 4; Plants - 150; Viru…
	OL01G000859	0.048	0.416	0	0.046	0.016	0.022	0.016	0.01	11	OL01G000859 RING-type E3 ubiquitin transferase	35.1	not assigned.no ontology	(loc_os01g12930.1 : 1333.0) no description available & (gnl|cdd|29257 : 92.8) no description available & (at3g06880 : 88.2) Transducin/WD40 repeat-like superfamily protein; FUNCTIONS IN: binding, nucleotide binding; LOCATED IN: cellular_component unknown; CONTAINS InterPro DOMAIN/s: WD40 repeat 2 (InterPro:IPR019782), WD40 repeat, conserved site (InterPro:IPR019775), WD40 repeat (InterPro:IPR0016…
	OL01G000860	0	0	0	0	0	0	0	0	11	OL01G000860 Hypothetical protein	35.2	not assigned.unknown	(original description: Hypothetical protein)
	OL01G000861	0.082	13.271	0	0.823	0	4.435	0.335	1.344	5	OL01G000861 Phosphorylase superfamily	35.1	not assigned.no ontology	(loc_os01g12940.1 : 507.0) no description available & (at4g28940 : 356.0) Phosphorylase superfamily protein; FUNCTIONS IN: catalytic activity; INVOLVED IN: nucleoside metabolic process; LOCATED IN: endomembrane system; EXPRESSED IN: hypocotyl, root, flower; EXPRESSED DURING: 4 anthesis; CONTAINS InterPro DOMAIN/s: Nucleoside phosphorylase (InterPro:IPR000845), Nucleoside phosphorylase, family 1 (…
	OL01G000862	1.827	1.183	0.259	0.418	0.499	1.44	0.215	0.46	3	OL01G000862 HLH	17.5.3	hormone metabolism.ethylene.induced-regulated-responsive-activated	(loc_os01g13000.1 : 587.0) no description available & (at4g29100 : 143.0) basic helix-loop-helix (bHLH) DNA-binding superfamily protein; FUNCTIONS IN: sequence-specific DNA binding transcription factor activity; INVOLVED IN: regulation of transcription; LOCATED IN: nucleus; EXPRESSED IN: 22 plant structures; EXPRESSED DURING: 10 growth stages; CONTAINS InterPro DOMAIN/s: Helix-loop-helix DNA-bind…
	OL01G000863	37.931	36.931	28.58	32.977	31.14	67.37	41.726	56.741	3	OL01G000863 auxin-responsive protein	35.2	not assigned.unknown	no hits & (original description: auxin-responsive protein)
	OL01G000864	10.949	12.873	3.626	5.902	2.654	5.086	5.454	5.327	3	OL01G000864 STYKc	29.4	protein.postranslational modification	(loc_os01g13060.2 : 894.0) no description available & (at4g28880 : 573.0) casein kinase I-like 3 (ckl3); FUNCTIONS IN: protein serine/threonine kinase activity, protein kinase activity, kinase activity, ATP binding; INVOLVED IN: protein amino acid phosphorylation; LOCATED IN: cellular_component unknown; CONTAINS InterPro DOMAIN/s: Protein kinase, ATP binding site (InterPro:IPR017441), Protein kin…
	OL01G000865	0.549	1.109	0.106	0.533	0.362	2.147	0.466	1.235	3	OL01G000865 Plant pleckstrin homology-like region	35.2	not assigned.unknown	(loc_os01g13070.1 : 174.0) no description available & (at5g43870 : 105.0) FUNCTIONS IN: phosphoinositide binding; INVOLVED IN: signal transduction; LOCATED IN: plasma membrane; EXPRESSED IN: 21 plant structures; EXPRESSED DURING: 13 growth stages; CONTAINS InterPro DOMAIN/s: Pleckstrin-like, plant (InterPro:IPR013666), Protein of unknown function DUF828 (InterPro:IPR008546); BEST Arabidopsis thal…
	OL01G000866	25.761	32.705	44.036	40.099	73.053	75.232	49.293	50.676	14	OL01G000866 60S acidic ribosomal protein	29.2.1.2.2.83	protein.synthesis.ribosomal protein.eukaryotic.60S subunit.P3	(loc_os01g13080.1 : 113.0) no description available & (o24413|rla3_maize : 95.9) 60S acidic ribosomal protein P3 (P1/P2-like) (P3A) - Zea mays (Maize) & (at4g25890 : 80.9) 60S acidic ribosomal protein family; FUNCTIONS IN: structural constituent of ribosome; INVOLVED IN: translational elongation; LOCATED IN: cytosolic ribosome, ribosome, nucleus, plasma membrane; EXPRESSED IN: 23 plant structures…
	OL01G000867	5.524	7.676	4.627	5.78	3.191	7.783	3.784	5.806	3	OL01G000867 activating signal cointegrator 1 complex subunit	35.1	not assigned.no ontology	(loc_os01g13090.4 : 424.0) no description available & (at3g16220 : 203.0) Predicted eukaryotic LigT; FUNCTIONS IN: molecular_function unknown; INVOLVED IN: regulation of transcription; LOCATED IN: cytoplasm; EXPRESSED IN: 23 plant structures; EXPRESSED DURING: 12 growth stages; CONTAINS InterPro DOMAIN/s: Predicted eukaryotic LigT (InterPro:IPR009210), Protein kinase A anchor protein, nuclear loc…
	OL01G000868	9.753	5.898	8.062	8.569	8.872	6.712	7.557	9.446	11	OL01G000868 AKAP7 2'5' RNA ligase-like domain	35.1	not assigned.no ontology	(loc_os01g13100.1 : 843.0) no description available & (at3g16230 : 356.0) Predicted eukaryotic LigT; FUNCTIONS IN: RNA binding, catalytic activity; INVOLVED IN: RNA metabolic process, regulation of transcription; LOCATED IN: mitochondrion; EXPRESSED IN: 22 plant structures; EXPRESSED DURING: 13 growth stages; CONTAINS InterPro DOMAIN/s: K Homology, type 1, subgroup (InterPro:IPR018111), K Homolog…
	OL01G000869	11.926	0.559	52.796	64.564	56.936	57.192	34.586	56.537	9	OL01G000869 transporter activity	34.19.2	transport.Major Intrinsic Proteins.TIP	(q9lwr2|tip43_orysa : 286.0) Probable aquaporin TIP4.3 (Tonoplast intrinsic protein 4.3) (OsTIP4.3) - Oryza sativa (Rice) & (loc_os01g13120.1 : 286.0) no description available & (gnl|cdd|35444 : 198.0) no description available & (gnl|cdd|84627 : 184.0) no description available & (at2g25810 : 174.0) tonoplast intrinsic protein 4;1 (TIP4;1); FUNCTIONS IN: water channel activity; INVOLVED IN: transp…
	OL01G000870	3.462	0.207	0.835	0.672	0.305	1.558	0	0.693	7	OL01G000870 transporter activity	34.19.2	transport.Major Intrinsic Proteins.TIP	(q9lwr0|tip42_orysa : 202.0) Probable aquaporin TIP4.2 (Tonoplast intrinsic protein 4.2) (OsTIP4.2) - Oryza sativa (Rice) & (loc_os01g13130.1 : 202.0) no description available & (at2g25810 : 140.0) tonoplast intrinsic protein 4;1 (TIP4;1); FUNCTIONS IN: water channel activity; INVOLVED IN: transport, transmembrane transport; LOCATED IN: plant-type vacuole membrane, membrane, central vacuole; EXPR…
	OL01G000871	4.661	0	0.482	0.235	0.547	0.064	0.234	0.424	8	OL01G000871 OL01T000871.01	35.2	not assigned.unknown	no hits & (original description: OL01T000871.01)
	OL01G000872	8.323	4.764	15.294	12.851	11.298	6.13	11.367	10.754	11	OL01G000872 Metallo-beta-lactamase superfamily	35.1	not assigned.no ontology	(loc_os01g13150.1 : 825.0) no description available & (at3g16260 : 463.0) Encodes a tRNase Z.; tRNAse Z4 (TRZ4); FUNCTIONS IN: 3'-tRNA processing endoribonuclease activity, catalytic activity; INVOLVED IN: tRNA 3'-end processing, metabolic process; LOCATED IN: chloroplast; EXPRESSED IN: 22 plant structures; EXPRESSED DURING: 13 growth stages; CONTAINS InterPro DOMAIN/s: Ribonuclease Z (InterPro:I…
	OL01G000873	21.594	12.487	35.968	35.73	28.301	17.678	31.284	29.182	11	OL01G000873 Metallo-beta-lactamase superfamily	35.1	not assigned.no ontology	(loc_os01g13150.1 : 682.0) no description available & (at1g52160 : 443.0) Encodes a tRNase Z.; tRNAse Z3 (TRZ3); BEST Arabidopsis thaliana protein match is: tRNAse Z4 (TAIR:AT3G16260.1); Has 6463 Blast hits to 4305 proteins in 1644 species: Archae - 441; Bacteria - 4471; Metazoa - 273; Fungi - 252; Plants - 107; Viruses - 0; Other Eukaryotes - 919 (source: NCBI BLink). & (gnl|cdd|37332 : 363.0) n…
	OL01G000874	17.822	21.356	12.075	9.729	12.423	16.247	13.336	12.604	3	OL01G000874 ENTH domain	35.2	not assigned.unknown	(loc_os01g13160.1 : 1149.0) no description available & (at3g16270 : 550.0) ENTH/VHS family protein; INVOLVED IN: intracellular protein transport; LOCATED IN: membrane; EXPRESSED IN: 25 plant structures; EXPRESSED DURING: 15 growth stages; CONTAINS InterPro DOMAIN/s: VHS (InterPro:IPR002014), Epsin, N-terminal (InterPro:IPR001026), ENTH/VHS (InterPro:IPR008942); Has 168 Blast hits to 159 proteins …
	OL01G000875	11.391	21.834	22.967	15.524	19.71	15.771	16.78	14.515	11	OL01G000875 Ubiquitin-conjugating enzyme	29.5.11	protein.degradation.ubiquitin	(loc_os01g13170.1 : 610.0) no description available & (at1g53025 : 313.0) Ubiquitin-conjugating enzyme family protein; FUNCTIONS IN: small conjugating protein ligase activity; INVOLVED IN: regulation of protein metabolic process, post-translational protein modification; CONTAINS InterPro DOMAIN/s: Ubiquitin-conjugating enzyme/RWD-like (InterPro:IPR016135), Ubiquitin-conjugating enzyme, E2 (InterP…
	OL01G000876	9.81	5.1	13.887	12.815	17.578	11.541	10.887	13.615	11	OL01G000876 Catalyzes the sequential NAD-dependent oxidations of L- histidinol to L-histidinaldehyde and then to L-histidine (By similarity)	13.1.7.9	amino acid metabolism.synthesis.histidine.histidinol dehydrogenase	(q5nay4|hisx_orysa : 790.0) Histidinol dehydrogenase, chloroplast precursor (EC 1.1.1.23) (HDH) - Oryza sativa (Rice) & (loc_os01g13190.1 : 790.0) no description available & (at5g63890 : 650.0) Encodes histidinol dehydrogenase. Up-regulated in response to UV-B.; histidinol dehydrogenase (HDH); FUNCTIONS IN: histidinol dehydrogenase activity; INVOLVED IN: response to UV, pollen development; LOCATE…
	OL01G000877	21.217	29.776	13.993	22.146	16.864	30.499	24.711	25.567	3	OL01G000877 function unknown	17.1.2	hormone metabolism.abscisic acid.signal transduction	(loc_os01g13200.1 : 918.0) no description available & (at3g08550 : 635.0) mutant is Dwarfed and shows defects in cell elongation; Cellulose deficient; Plasma Membrane Protein; KOBITO (KOB1); BEST Arabidopsis thaliana protein match is: unknown protein (TAIR:AT3G57200.1); Has 94 Blast hits to 94 proteins in 32 species: Archae - 0; Bacteria - 14; Metazoa - 0; Fungi - 0; Plants - 75; Viruses - 0; Oth…
	OL01G000878	360.562	27.223	27.409	14.135	41.975	71.153	16.152	115.331	7	OL01G000878 OL01T000878.01	35.2	not assigned.unknown	no hits & (original description: OL01T000878.01)
	OL01G000879	136.151	164.816	3.864	10.053	3.49	12.631	6.474	14.185	13	OL01G000879 salt stress root protein	35.2	not assigned.unknown	(original description: salt stress root protein)
	OL01G000880	0.473	0.096	1.977	0.935	2.108	0.936	1.467	1.012	11	OL01G000880 regulation of meiotic cell cycle	31.3	cell.cycle	(loc_os12g20324.1 : 754.0) no description available & (at1g44110 : 440.0) Cyclin A1;1 (CYCA1;1); CONTAINS InterPro DOMAIN/s: Cyclin, C-terminal (InterPro:IPR004367), Cyclin (InterPro:IPR006670), G2/mitotic-specific cyclin A (InterPro:IPR015453), Cyclin-like (InterPro:IPR011028), Cyclin-related (InterPro:IPR013763), Cyclin, N-terminal (InterPro:IPR006671), Cyclin, A/B/D/E (InterPro:IPR014400); BES…
	OL01G000881	0.177	0.164	0.2	0.25	0.284	0.21	0.244	0.232	11	OL01G000881 chromatin modification-related protein	35.2	not assigned.unknown	(loc_os12g20310.1 : 202.0) no description available & (at4g14385 : 112.0) FUNCTIONS IN: molecular_function unknown; INVOLVED IN: biological_process unknown; LOCATED IN: vacuole; EXPRESSED IN: 24 plant structures; EXPRESSED DURING: 15 growth stages; CONTAINS InterPro DOMAIN/s: Histone H4 acetyltransferase, NuA4 complex, Eaf6 (InterPro:IPR015418); Has 35333 Blast hits to 34131 proteins in 2444 spec…
	OL01G000882	0.201	0.013	0.749	0.105	0.837	0.482	0.362	0.345	11	OL01G000882 regulation of meiotic cell cycle	31.3	cell.cycle	(loc_os12g20324.1 : 790.0) no description available & (at1g44110 : 431.0) Cyclin A1;1 (CYCA1;1); CONTAINS InterPro DOMAIN/s: Cyclin, C-terminal (InterPro:IPR004367), Cyclin (InterPro:IPR006670), G2/mitotic-specific cyclin A (InterPro:IPR015453), Cyclin-like (InterPro:IPR011028), Cyclin-related (InterPro:IPR013763), Cyclin, N-terminal (InterPro:IPR006671), Cyclin, A/B/D/E (InterPro:IPR014400); BES…
	OL01G000883	0.029	0.312	0.09	0.028	0.191	0.053	0.039	0.071	11	OL01G000883 Protein kinase G11A	29.4	protein.postranslational modification	(loc_os01g13270.2 : 912.0) no description available & (gnl|cdd|35830 : 592.0) no description available & (at1g79250 : 554.0) AGC kinase 1.7 (AGC1.7); CONTAINS InterPro DOMAIN/s: Protein kinase, catalytic domain (InterPro:IPR000719), Serine/threonine-protein kinase domain (InterPro:IPR002290), Serine/threonine-protein kinase-like domain (InterPro:IPR017442), Protein kinase-like domain (InterPro:IP…
	OL01G000884	1.692	0.946	1.835	1.743	1.563	1.893	1.255	1.864	11	OL01G000884 Ubiquitin-conjugating enzyme	29.5.11	protein.degradation.ubiquitin	(loc_os01g13280.1 : 422.0) no description available & (at3g15355 : 189.0) ubiquitin-conjugating enzyme 25 (UBC25); FUNCTIONS IN: small conjugating protein ligase activity; INVOLVED IN: regulation of protein metabolic process, post-translational protein modification; LOCATED IN: cellular_component unknown; EXPRESSED IN: 21 plant structures; EXPRESSED DURING: 13 growth stages; CONTAINS InterPro DOM…
	OL01G000885	0.241	0.243	0.934	0.234	1.59	0.333	0.205	0.296	11	OL01G000885 B3 DNA binding domain	35.2	not assigned.unknown	(original description: B3 DNA binding domain)
	OL01G000886	0.545	1.469	4.226	0.914	5.823	1.095	0.741	1.015	11	OL01G000886 B3 DNA binding domain	35.2	not assigned.unknown	(original description: B3 DNA binding domain)
	OL01G000887	0	0	0	0	0.027	0	0	0.017	11	OL01G000887 DNA topoisomerase 2	28.1	DNA.synthesis/chromatin structure	(loc_os01g13310.1 : 737.0) no description available & (o24308|top2_pea : 381.0) DNA topoisomerase 2 (EC 5.99.1.3) (DNA topoisomerase II) (PsTopII) - Pisum sativum (Garden pea) & (at3g23890 : 380.0) Encodes a topoisomerase II that is highly expressed in young seedlings. The protein is localized in the nucleus and gene expression levels are increased in proliferative tissues.; topoisomerase II (TOP…
	OL01G000888	0.205	0	0	0.025	0	0	0	0.021	11	OL01G000888 DNA topoisomerase 2	28.1	DNA.synthesis/chromatin structure	(loc_os01g13310.1 : 664.0) no description available & (at3g23890 : 380.0) Encodes a topoisomerase II that is highly expressed in young seedlings. The protein is localized in the nucleus and gene expression levels are increased in proliferative tissues.; topoisomerase II (TOPII); CONTAINS InterPro DOMAIN/s: DNA topoisomerase, type IIA, subunit A/C-terminal (InterPro:IPR002205), DNA topoisomerase, …
	OL01G000889	2.102	0	0.228	0.245	0.721	2.4	0.057	0.654	7	OL01G000889 PMEI	10.8.1	cell wall.pectin*esterases.PME	(loc_os01g13320.1 : 759.0) no description available & (at3g49220 : 486.0) Plant invertase/pectin methylesterase inhibitor superfamily; FUNCTIONS IN: enzyme inhibitor activity, pectinesterase activity; INVOLVED IN: cell wall modification; LOCATED IN: cell wall, plant-type cell wall; EXPRESSED IN: 22 plant structures; EXPRESSED DURING: 13 growth stages; CONTAINS InterPro DOMAIN/s: Pectinesterase, a…
	OL01G000890	5.918	2.709	2.794	3.461	2.655	4.715	2.644	3.048	3	OL01G000890 25.3 kDa vesicle transport	29.3.4.99	protein.targeting.secretory pathway.unspecified	(loc_os03g57760.2 : 362.0) no description available & (at1g11890 : 340.0) member of SEC22 Gene Family; SECRETION 22 (SEC22); FUNCTIONS IN: transporter activity; INVOLVED IN: transport, vesicle-mediated transport; LOCATED IN: Golgi apparatus, endoplasmic reticulum, plasma membrane, membrane; EXPRESSED IN: 26 plant structures; EXPRESSED DURING: 15 growth stages; CONTAINS InterPro DOMAIN/s: Longin (…
	OL01G000891	0	0	0	0.095	0	0	0.132	0.112	11	OL01G000891 Phosphatidylinositol 4-kinase gamma 3	29.5.11	protein.degradation.ubiquitin	(loc_os01g13360.1 : 888.0) no description available & (at2g46500 : 407.0) Phosphoinositide kinase which undergo autophosphorylation and phosphorylate serine/threonine residues of protein substrates. Contains phosphoinositide 3/4-kinase and ubiquitin-like domains. Phosphorylates PUFD1 and RPN10 in vitro.; phosphoinositide 4-kinase gamma 4 (PI4K GAMMA 4); CONTAINS InterPro DOMAIN/s: Ubiquitin subgr…
	OL01G000892	36.742	65.736	35.024	40.284	25.667	51.533	42.263	31.508	3	OL01G000892 Seven in absentia protein family	33.99	development.unspecified	(loc_os01g13370.1 : 563.0) no description available & (at3g61790 : 521.0) Protein with RING/U-box and TRAF-like domains; FUNCTIONS IN: ubiquitin-protein ligase activity, zinc ion binding; INVOLVED IN: multicellular organismal development, ubiquitin-dependent protein catabolic process, protein ubiquitination; LOCATED IN: nucleus; EXPRESSED IN: 24 plant structures; EXPRESSED DURING: 13 growth stage…
	OL01G000893	4.182	0	3.411	1.736	3.414	1.368	1.645	1.126	11	OL01G000893 function unknown	35.2	not assigned.unknown	(loc_os01g13390.1 : 251.0) no description available & (at5g42070 : 120.0) unknown protein; FUNCTIONS IN: molecular_function unknown; INVOLVED IN: biological_process unknown; LOCATED IN: chloroplast thylakoid membrane, chloroplast; EXPRESSED IN: 21 plant structures; EXPRESSED DURING: 13 growth stages; Has 30201 Blast hits to 17322 proteins in 780 species: Archae - 12; Bacteria - 1396; Metazoa - 17…
	OL01G000894	2.335	1.172	2.136	1.92	2.681	1.919	1.935	2.073	11	OL01G000894 function unknown	35.2	not assigned.unknown	(loc_os01g13404.1 : 637.0) no description available & (at3g49250 : 288.0) Similar to hinge-domain region of structural maintenance of chromosomes (SMC)proteins.Putative chromosome architecture protein that can potentialy link nucleic acids in facilitating an RNA1-mediated epigenetic modification involving secondary siRNA and spreading of DNA methylation.; DEFECTIVE IN MERISTEM SILENCING 3 (DMS3);…
	OL01G000895	14.19	24.971	12.318	9.159	10.071	14.359	11.139	11.424	3	OL01G000895 heme-binding protein	35.2	not assigned.unknown	(original description: heme-binding protein)
	OL01G000896	1.659	2.374	2.758	1.174	2.281	0.923	1.291	1.174	11	OL01G000896 CAS/CSE protein, C-terminus	35.2	not assigned.unknown	(loc_os05g15140.2 : 421.0) no description available & (at5g11390 : 211.0) Encodes one of the WPP domain-interacting proteins (WIT1/AT5G11390, WIT2/AT1G68910) required for RanGAP nuclear envelope association in root tip cells. Ran GTPase plays essential roles in multiple cellular processes, including nucleocytoplasmic transport, spindle formation, and postmitotic nuclear envelope reassembly. The c…
	OL01G000897	9.815	5.887	24.386	17.043	29.307	21.879	18.754	22.109	9	OL01G000897 CAS/CSE protein, C-terminus	29.3.1	protein.targeting.nucleus	(loc_os01g13430.1 : 1695.0) no description available & (at2g46520 : 859.0) cellular apoptosis susceptibility protein, putative / importin-alpha re-exporter, putative; FUNCTIONS IN: protein transporter activity, importin-alpha export receptor activity, binding; INVOLVED IN: intracellular protein transport, cell proliferation, protein import into nucleus, docking; LOCATED IN: nucleus, nuclear pore,…
	OL01G000898	0	0	0	0	0	0	0	0	11	OL01G000898 Hypothetical protein	35.2	not assigned.unknown	(original description: Hypothetical protein)
	OL01G000899	0	0	0	0	0	0	0	0	11	OL01G000899 Hypothetical protein	35.2	not assigned.unknown	(original description: Hypothetical protein)
	OL01G000900	0.368	0	0.714	1.072	0	0.678	1.751	1.507	11	OL01G000900 OL01T000900.01	35.2	not assigned.unknown	no hits & (original description: OL01T000900.01)
	OL01G000901	0.526	0.298	0.364	0.752	0.292	0.56	1.653	0.951	11	OL01G000901 Hypothetical protein	35.2	not assigned.unknown	no hits & (original description: Hypothetical protein)
	OL01G000902	0	0.966	0.278	0	0.473	0.66	0	0	3	OL01G000902 OL01T000902.01	35.2	not assigned.unknown	no hits & (original description: OL01T000902.01)
	OL01G000903	33.795	41.981	42.425	44.122	32.798	38.475	38.778	37.843	11	OL01G000903 Helix-loop-helix DNA-binding domain	27.3.6	RNA.regulation of transcription.bHLH,Basic Helix-Loop-Helix family	(loc_os01g13460.1 : 1117.0) no description available & (at1g01260 : 223.0) basic helix-loop-helix (bHLH) DNA-binding superfamily protein; FUNCTIONS IN: DNA binding, sequence-specific DNA binding transcription factor activity; INVOLVED IN: regulation of transcription; LOCATED IN: nucleus; EXPRESSED IN: 24 plant structures; EXPRESSED DURING: 15 growth stages; CONTAINS InterPro DOMAIN/s: Helix-loop-…
	OL01G000904	10.683	11.339	15.709	14.817	14.985	9.762	13.662	14.388	11	OL01G000904 KH domain	27.4	RNA.RNA binding	(loc_os01g13470.1 : 1216.0) no description available & (at1g51580 : 184.0) RNA-binding KH domain-containing protein; FUNCTIONS IN: RNA binding, nucleic acid binding; EXPRESSED IN: 23 plant structures; EXPRESSED DURING: 13 growth stages; CONTAINS InterPro DOMAIN/s: K Homology, type 1, subgroup (InterPro:IPR018111), K Homology (InterPro:IPR004087), K Homology, type 1 (InterPro:IPR004088); BEST Arab…
	OL01G000905	0.411	0	0	0	0	0	0	0	11	OL01G000905 OL01T000905.01	35.2	not assigned.unknown	no hits & (original description: OL01T000905.01)
	OL01G000906	0	0	0	0	0	0	0	0	11	OL01G000906 Putative peptide transporter protein	21.4	redox.glutaredoxins	(loc_os01g13480.1 : 351.0) no description available & (gnl|cdd|48580 : 184.0) no description available & (gnl|cdd|38035 : 170.0) no description available & (at1g64500 : 162.0) Glutaredoxin family protein; FUNCTIONS IN: electron carrier activity, protein disulfide oxidoreductase activity; INVOLVED IN: N-terminal protein myristoylation, cell redox homeostasis; LOCATED IN: cellular_component unknown…
	OL01G000907	2.124	2.803	2.351	3.085	2.479	3.273	3.573	3.206	11	OL01G000907 function unknown	35.2	not assigned.unknown	(original description: function unknown)
	OL01G000908	10.772	29.128	15.748	30.299	14.919	34.142	22.521	34.879	12	OL01G000908 auxin response factor	27.3.4	RNA.regulation of transcription.ARF, Auxin Response Factor family	(loc_os01g13520.1 : 1301.0) no description available & (at1g59750 : 503.0) Encodes a member of the auxin response factor family. ARFs bind to the cis element 5'-TGTCTC-3' ARFs mediate changes in gene expression in response to auxin. ARF's form heterodimers with IAA/AUX genes. ARF1 enhances mutant phenotypes of ARF2 and may act with ARF2 to control aspects of maturation and senescence.ARF1:LUC and…
	OL01G000909	10.341	1.046	11.342	5.277	9.739	4.246	3.561	4.828	11	OL01G000909 Involved in regulation of actin and microtubule organization. Part of a WAVE complex that activates the Arp2 3 complex (By similarity)	35.2	not assigned.unknown	(q5nb83|abil3_orysa : 367.0) Probable protein ABIL3 (Abl interactor-like protein 3) - Oryza sativa (Rice) & (loc_os01g13530.1 : 367.0) no description available & (at5g24310 : 163.0) One of four ABI-like proteins. Involved in trichome morphogenesis, root elongation. Associates with microtubules.; ABL interactor-like protein 3 (ABIL3); BEST Arabidopsis thaliana protein match is: ABL interactor-like…
	OL01G000910	11.425	0.699	12.223	5.985	10.538	5.977	4.586	6.536	11	OL01G000910 Involved in regulation of actin and microtubule organization. Part of a WAVE complex that activates the Arp2 3 complex (By similarity)	35.2	not assigned.unknown	(original description: Involved in regulation of actin and microtubule organization. Part of a WAVE complex that activates the Arp2 3 complex (By similarity))
	OL01G000911	12.889	26.52	8.692	8.107	6.505	6.944	8.138	7.326	10	OL01G000911 RWP-RK domain	27.3.60	RNA.regulation of transcription.NIN-like bZIP-related family	(loc_os01g13540.1 : 1680.0) no description available & (at4g24020 : 778.0) Encodes NIN Like Protein 7 (NLP7). Modulates nitrate sensing and metabolism. Mutants of NLP7 show features of nitrogen-starved plants and are tolerant to drought stress. Localized in the nucleus and functions as a putative transcription factor.; NIN like protein 7 (NLP7); CONTAINS InterPro DOMAIN/s: Octicosapeptide/Phox/Be…
	OL01G000912	4.151	2.228	7.53	4.245	4.912	3.427	3.781	4.27	11	OL01G000912 Glycosyl hydrolase family 14	2.2.2.1.2	major CHO metabolism.degradation.starch.starch cleavage.beta amylase	(loc_os01g13550.1 : 564.0) no description available & (at3g23920 : 244.0) Encodes a chloroplast beta-amylase. Is necessary for leaf starch breakdown in the absence of BAM3.; beta-amylase 1 (BAM1); FUNCTIONS IN: beta-amylase activity; INVOLVED IN: response to water deprivation, starch catabolic process; LOCATED IN: cytosol, nucleus; EXPRESSED IN: 25 plant structures; EXPRESSED DURING: 15 growth st…
	OL01G000913	0.334	0	0.065	0.162	0	0	0	0	11	OL01G000913 CASP-like protein 1C2	35.2	not assigned.unknown	(original description: CASP-like protein 1C2)
	OL01G000914	6.588	0.164	1.087	0.533	0.684	0.225	0.331	0.225	8	OL01G000914 PGAM	4.3.12	glycolysis.unclear/dually targeted.phosphoglycerate mutase	(loc_os01g13570.1 : 433.0) no description available & (at5g22620 : 175.0) phosphoglycerate/bisphosphoglycerate mutase family protein; FUNCTIONS IN: catalytic activity; INVOLVED IN: metabolic process; LOCATED IN: chloroplast; EXPRESSED IN: 22 plant structures; EXPRESSED DURING: 13 growth stages; CONTAINS InterPro DOMAIN/s: Histidine phosphatase superfamily, clade-1 (InterPro:IPR013078), Phosphogly…
	OL01G000915	0	0	0	0	0	0	0	0	11	OL01G000915 Isoflavone reductase	16.8.5.1	secondary metabolism.flavonoids.isoflavones.isoflavone reductase	(loc_os01g13600.1 : 328.0) no description available & (p52580|ifrh_maize : 153.0) Isoflavone reductase homolog IRL (EC 1.3.1.-) - Zea mays (Maize) & (at1g75290 : 146.0) encodes a protein whose sequence is similar to an isoflavone reductase; NAD(P)-binding Rossmann-fold superfamily protein; FUNCTIONS IN: oxidoreductase activity, acting on NADH or NADPH; INVOLVED IN: metabolic process; LOCATED IN: …
	OL01G000916	0.015	0.373	0	0	0	0	0.021	0	11	OL01G000916 Phenylcoumaran benzylic ether reductase	16.8.5.1	secondary metabolism.flavonoids.isoflavones.isoflavone reductase	(loc_os01g13610.1 : 541.0) no description available & (p52580|ifrh_maize : 239.0) Isoflavone reductase homolog IRL (EC 1.3.1.-) - Zea mays (Maize) & (at1g75290 : 222.0) encodes a protein whose sequence is similar to an isoflavone reductase; NAD(P)-binding Rossmann-fold superfamily protein; FUNCTIONS IN: oxidoreductase activity, acting on NADH or NADPH; INVOLVED IN: metabolic process; LOCATED IN: …
	OL01G000917	23.813	13.754	21.468	16.829	16.814	13.173	14.216	12.27	11	OL01G000917 function unknown	35.2	not assigned.unknown	(original description: function unknown)
	OL01G000918	8.243	47.348	5.421	3.805	11.232	7.015	2.603	5.434	5	OL01G000918 branched-chain-amino-acid aminotransferase	26.26.1	misc.aminotransferases.aminotransferase class IV family protein	(loc_os01g13690.2 : 612.0) no description available & (at5g57850 : 355.0) D-aminoacid aminotransferase-like PLP-dependent enzymes superfamily protein; FUNCTIONS IN: 4-amino-4-deoxychorismate lyase activity, catalytic activity; INVOLVED IN: tetrahydrofolate biosynthetic process; LOCATED IN: chloroplast; EXPRESSED IN: 24 plant structures; EXPRESSED DURING: 15 growth stages; CONTAINS InterPro DOMAIN…
	OL01G000919	13.774	9.477	16.783	15.184	22.13	18.425	14.711	16.728	11	OL01G000919 Inherit from euNOG: DNA-binding protein-related	27.3.99	RNA.regulation of transcription.unclassified	(loc_os01g13700.1 : 251.0) no description available & (at4g28440 : 184.0) Nucleic acid-binding, OB-fold-like protein; CONTAINS InterPro DOMAIN/s: Nucleic acid-binding, OB-fold-like (InterPro:IPR016027), Nucleic acid-binding, OB-fold (InterPro:IPR012340); BEST Arabidopsis thaliana protein match is: Nucleic acid-binding, OB-fold-like protein (TAIR:AT2G33845.1); Has 214 Blast hits to 214 proteins in…
	OL01G000920	0.054	0.048	0.028	0.035	0	0.033	0	0.015	11	OL01G000920 Yellow stripe 1-like	34.13	transport.peptides and oligopeptides	(loc_os01g13710.1 : 998.0) no description available & (at1g65730 : 504.0) Arabidopsis thaliana metal-nicotianamine transporter YSL4; YELLOW STRIPE like 7 (YSL7); FUNCTIONS IN: oligopeptide transporter activity; INVOLVED IN: oligopeptide transport, transmembrane transport; LOCATED IN: plasma membrane; EXPRESSED IN: 10 plant structures; EXPRESSED DURING: 4 anthesis, C globular stage, petal differen…
	OL01G000921	1.367	1.125	3.119	2.358	3.257	3.286	2.269	3.512	11	OL01G000921 function unknown	35.2	not assigned.unknown	(original description: function unknown)
	OL01G000922	9.549	9.219	29.979	19.774	26.915	15.703	16.337	15.842	11	OL01G000922 Sof1-like domain	27.1	RNA.processing	(loc_os01g13730.1 : 903.0) no description available & (at4g28450 : 703.0) This gene is predicted to encode a protein with a DWD motif. It can bind to DDB1a in Y2H assays and may be involved in the formation of a CUL4-based E3 ubiquitin ligase; nucleotide binding;protein binding; CONTAINS InterPro DOMAIN/s: WD40 repeat 2 (InterPro:IPR019782), WD40 repeat, conserved site (InterPro:IPR019775), WD40 …
	OL01G000923	26.195	0.028	3.841	2.821	5.562	12.843	5.1	2.585	7	OL01G000923 Transcription factor	35.2	not assigned.unknown	(original description: Transcription factor)
	OL01G000924	4.999	4.151	3.333	2.978	2.688	2.542	2.749	2.578	3	OL01G000924 Pfam:DnaJ_C	20.2.1	stress.abiotic.heat	(loc_os01g13760.1 : 556.0) no description available & (at2g20560 : 361.0) DNAJ heat shock family protein; FUNCTIONS IN: unfolded protein binding, heat shock protein binding; INVOLVED IN: protein folding; LOCATED IN: cellular_component unknown; EXPRESSED IN: 10 plant structures; EXPRESSED DURING: M germinated pollen stage, 4 anthesis, C globular stage, petal differentiation and expansion stage; CO…
	OL01G000925	73.091	6.846	10.345	7.552	14.203	12.104	10.783	10.029	7	OL01G000925 Triose phosphate phosphate translocator	2.2.2.6	major CHO metabolism.degradation.starch.transporter	(loc_os01g13770.1 : 613.0) no description available & (p49133|tpt_maize : 538.0) Triose phosphate/phosphate translocator, chloroplast precursor (cTPT) - Zea mays (Maize) & (at5g46110 : 526.0) mutant has Altered acclimation responses; Chloroplast Triose Phosphate Translocator; ACCLIMATION OF PHOTOSYNTHESIS TO ENVIRONMENT 2 (APE2); FUNCTIONS IN: antiporter activity; INVOLVED IN: transport; LOCATED …
	OL01G000926	74.089	12.815	50.048	51.442	48.651	70.386	53.085	46.129	11	OL01G000926 Leucine rich repeat N-terminal domain	30.2.11	signalling.receptor kinases.leucine rich repeat XI	(loc_os01g13800.1 : 1771.0) no description available & (at1g28440 : 1130.0) HAESA-like 1 (HSL1); FUNCTIONS IN: protein serine/threonine kinase activity, kinase activity, ATP binding; INVOLVED IN: transmembrane receptor protein tyrosine kinase signaling pathway, protein amino acid phosphorylation; EXPRESSED IN: 22 plant structures; EXPRESSED DURING: 13 growth stages; CONTAINS InterPro DOMAIN/s: Pr…
	OL01G000927	0.415	0.503	0.788	0.846	0.575	0.229	0.817	0.561	11	OL01G000927 OL01T000927.01	35.2	not assigned.unknown	no hits & (original description: OL01T000927.01)
	OL01G000928	0.068	0.184	0.106	0.596	0.631	0.754	0.371	0.726	11	OL01G000928 Hypothetical protein	35.2	not assigned.unknown	(original description: Hypothetical protein)
	OL01G000929	3.601	13.673	0.93	1.731	1.992	3.916	2.097	3.369	10	OL01G000929 function unknown	35.2	not assigned.unknown	(original description: function unknown)
	OL01G000930	2.47	1.807	6.025	4.099	7.324	3.565	4.225	4.53	11	OL01G000930 function unknown	35.2	not assigned.unknown	(loc_os01g13940.1 : 796.0) no description available & (at2g28130 : 261.0) unknown protein; FUNCTIONS IN: molecular_function unknown; INVOLVED IN: biological_process unknown; LOCATED IN: cellular_component unknown; EXPRESSED IN: 25 plant structures; EXPRESSED DURING: 13 growth stages; Has 35333 Blast hits to 34131 proteins in 2444 species: Archae - 798; Bacteria - 22429; Metazoa - 974; Fungi - 991…
	OL01G000931	0	0	0	0	0	0	0	0	11	OL01G000931 Hypothetical protein	35.2	not assigned.unknown	no hits & (original description: Hypothetical protein)
	OL01G000932	0.641	0.432	0.124	0.155	0	0	0	0.131	11	OL01G000932 -glutaredoxin subgroup III	35.2	not assigned.unknown	(original description: -glutaredoxin subgroup III)
	OL01G000933	0.377	0.254	0.292	0.639	0.497	0.867	0.384	0.77	11	OL01G000933 ZnF_C2H2	27.3.11	RNA.regulation of transcription.C2H2 zinc finger family	(loc_os01g14010.1 : 335.0) no description available & (at1g03840 : 325.0) MGP is a nuclear-localized putative transcription factor with three zinc finger domains. MGP can interact with three proteins implicated in root patterning: SCR, SHR, and JKD in Y2H assays, and these interactions depend on the first zinc finger in MGP. MGP appears to be a direct transcriptional target of SHR and SCR, based …
	OL01G000934	3.752	3.216	3.733	3.186	4.417	4.868	4.402	5.253	11	OL01G000934 Optic atrophy 3 protein (OPA3)	35.2	not assigned.unknown	(loc_os01g14020.2 : 270.0) no description available & (at1g28510 : 177.0) Optic atrophy 3 protein (OPA3); CONTAINS InterPro DOMAIN/s: Optic atrophy 3-like (InterPro:IPR010754); BEST Arabidopsis thaliana protein match is: Optic atrophy 3 protein (OPA3) (TAIR:AT3G58150.1); Has 397 Blast hits to 393 proteins in 164 species: Archae - 0; Bacteria - 0; Metazoa - 155; Fungi - 114; Plants - 80; Viruses -…
	OL01G000935	0	0	0	0	0	0	0	0.089	11	OL01G000935 Transcription factor LBD16	35.2	not assigned.unknown	(original description: Transcription factor LBD16)
	OL01G000936	4.347	3.301	5.516	4.813	6.083	6.124	6.143	5.875	11	OL01G000936 Hydrolyzes D-tyrosyl-tRNA(Tyr) into D-tyrosine and free tRNA(Tyr). Could be a defense mechanism against a harmful effect of D-tyrosine (By similarity)	27.3.34	RNA.regulation of transcription.Orphan family	(loc_os01g14040.1 : 332.0) no description available & (at4g18460 : 250.0) D-Tyr-tRNA(Tyr) deacylase family protein; FUNCTIONS IN: hydrolase activity, acting on ester bonds; INVOLVED IN: D-amino acid catabolic process; LOCATED IN: cytoplasm; EXPRESSED IN: 16 plant structures; EXPRESSED DURING: 13 growth stages; CONTAINS InterPro DOMAIN/s: D-tyrosyl-tRNA(Tyr) deacylase (InterPro:IPR003732); Has 302…
	OL01G000937	45.483	152.845	10.862	35.483	7.094	33.747	26.376	28.07	5	OL01G000937 C2 domain	30.3	signalling.calcium	(loc_os01g14050.1 : 887.0) no description available & (at3g14590 : 342.0) NTMC2T6.2; CONTAINS InterPro DOMAIN/s: C2 membrane targeting protein (InterPro:IPR018029), C2 calcium/lipid-binding domain, CaLB (InterPro:IPR008973), C2 calcium-dependent membrane targeting (InterPro:IPR000008); BEST Arabidopsis thaliana protein match is: Calcium-dependent lipid-binding (CaLB domain) family protein (TAIR:A…
	OL01G000938	10.165	30.18	2.82	9.663	2.333	7.802	6.886	7.192	10	OL01G000938 C2 domain	30.3	signalling.calcium	(loc_os01g14050.1 : 379.0) no description available & (at1g53590 : 243.0) NTMC2T6.1; LOCATED IN: plasma membrane, vacuole; EXPRESSED IN: 23 plant structures; EXPRESSED DURING: 13 growth stages; CONTAINS InterPro DOMAIN/s: C2 membrane targeting protein (InterPro:IPR018029), C2 calcium/lipid-binding domain, CaLB (InterPro:IPR008973), C2 calcium-dependent membrane targeting (InterPro:IPR000008); BES…
	OL01G000939	0.955	1.52	0.421	0.885	0.544	1.799	0.885	1.048	3	OL01G000939 Inherit from NOG: 60s ribosomal protein	35.2	not assigned.unknown	(loc_os01g14070.1 : 144.0) no description available & (at1g53560 : 85.9) Ribosomal protein L18ae family; BEST Arabidopsis thaliana protein match is: Ribosomal protein L18ae family (TAIR:AT1G17080.1); Has 133 Blast hits to 133 proteins in 16 species: Archae - 0; Bacteria - 2; Metazoa - 0; Fungi - 4; Plants - 127; Viruses - 0; Other Eukaryotes - 0 (source: NCBI BLink). & (reliability: 171.8) & (ori…
	OL01G000940	0.174	0.702	0.157	0.253	0.115	0.266	0.157	0.213	11	OL01G000940 Inherit from euNOG: GDSL esterase lipase	35.2	not assigned.unknown	(loc_os01g14080.1 : 719.0) no description available & (at5g50890 : 409.0) alpha/beta-Hydrolases superfamily protein; BEST Arabidopsis thaliana protein match is: alpha/beta-Hydrolases superfamily protein (TAIR:AT2G05260.1); Has 209 Blast hits to 209 proteins in 14 species: Archae - 0; Bacteria - 0; Metazoa - 0; Fungi - 0; Plants - 209; Viruses - 0; Other Eukaryotes - 0 (source: NCBI BLink). & (rel…
	OL01G000941	0.174	0.082	0.899	0.177	1.03	0.293	0.597	0.372	11	OL01G000941 CH	31.1	cell.organisation	(at3g10310 : 353.0) P-loop nucleoside triphosphate hydrolases superfamily protein with CH (Calponin Homology) domain; FUNCTIONS IN: microtubule motor activity, ATP binding; INVOLVED IN: microtubule-based movement; EXPRESSED IN: 19 plant structures; EXPRESSED DURING: 10 growth stages; CONTAINS InterPro DOMAIN/s: Calponin-homology (InterPro:IPR016146), Calponin-like actin-binding (InterPro:IPR00171…
	OL01G000942	1.337	3.473	1.182	1.975	1.171	1.982	2.073	1.937	3	OL01G000942 Vacuole effluxer Atg22 like	34.99	transport.misc	(loc_os01g14100.1 : 886.0) no description available & (at5g54860 : 541.0) Major facilitator superfamily protein; FUNCTIONS IN: transporter activity; INVOLVED IN: transport; LOCATED IN: endomembrane system, membrane; EXPRESSED IN: 23 plant structures; EXPRESSED DURING: 15 growth stages; CONTAINS InterPro DOMAIN/s: Major facilitator superfamily, general substrate transporter (InterPro:IPR016196), B…
	OL01G000943	2.982	1.863	0.971	1.552	1.141	5.173	1.409	2.76	3	OL01G000943 OL01T000943.01	35.2	not assigned.unknown	no hits & (original description: OL01T000943.01)
	OL01G000944	0	0	0	0	0	0	0	0	11	OL01G000944 Transcription factor bHLH148	35.2	not assigned.unknown	no hits & (original description: Transcription factor bHLH148)
	OL01G000945	1.182	0.796	0.229	0.669	0.217	2.539	1.561	1.613	3	OL01G000945 X8 domain	26.4	misc.beta 1,3 glucan hydrolases	(loc_os01g14140.1 : 182.0) no description available & (at1g78520 : 110.0) Carbohydrate-binding X8 domain superfamily protein; FUNCTIONS IN: molecular_function unknown; INVOLVED IN: biological_process unknown; LOCATED IN: endomembrane system; CONTAINS InterPro DOMAIN/s: X8 (InterPro:IPR012946); BEST Arabidopsis thaliana protein match is: Carbohydrate-binding X8 domain superfamily protein (TAIR:AT2…
	OL01G000946	0.844	1.27	0.615	0.795	0.59	1.005	0.809	1.483	3	OL01G000946 Inherit from NOG: 60s ribosomal protein	35.2	not assigned.unknown	(loc_os01g14070.1 : 144.0) no description available & (at1g53560 : 85.9) Ribosomal protein L18ae family; BEST Arabidopsis thaliana protein match is: Ribosomal protein L18ae family (TAIR:AT1G17080.1); Has 133 Blast hits to 133 proteins in 16 species: Archae - 0; Bacteria - 2; Metazoa - 0; Fungi - 4; Plants - 127; Viruses - 0; Other Eukaryotes - 0 (source: NCBI BLink). & (reliability: 171.8) & (ori…
	OL01G000947	0.139	0.469	0.135	0.101	0.092	0.257	0.142	0.086	11	OL01G000947 Inherit from euNOG: GDSL esterase lipase	35.2	not assigned.unknown	(loc_os01g14080.1 : 719.0) no description available & (at5g50890 : 411.0) alpha/beta-Hydrolases superfamily protein; BEST Arabidopsis thaliana protein match is: alpha/beta-Hydrolases superfamily protein (TAIR:AT2G05260.1); Has 209 Blast hits to 209 proteins in 14 species: Archae - 0; Bacteria - 0; Metazoa - 0; Fungi - 0; Plants - 209; Viruses - 0; Other Eukaryotes - 0 (source: NCBI BLink). & (rel…
	OL01G000948	0.084	0.032	0.54	0.152	0.92	0.244	0.278	0.177	11	OL01G000948 CH	31.1	cell.organisation	(at3g10310 : 352.0) P-loop nucleoside triphosphate hydrolases superfamily protein with CH (Calponin Homology) domain; FUNCTIONS IN: microtubule motor activity, ATP binding; INVOLVED IN: microtubule-based movement; EXPRESSED IN: 19 plant structures; EXPRESSED DURING: 10 growth stages; CONTAINS InterPro DOMAIN/s: Calponin-homology (InterPro:IPR016146), Calponin-like actin-binding (InterPro:IPR00171…
[truncated: 33,441 more rows]
