# Supplementary material for: Assembling the genome of the African wild rice Oryza longistaminata by exploiting synteny in closely related Oryza species
Source: Commun Biol. 2018 Oct 5;1:162. doi: 10.1038/s42003-018-0171-y (PMC6173730; doi:10.1038/s42003-018-0171-y)
Supplement: Supplementary file 5 — Dataset 3 [file 42003_2018_171_MOESM5_ESM.xlsx]

## Sheet: Supplementary Dataset 3
	Supplementary Dataset 3: Enrichment of functional terms in selected clusters.
	The transcripts from clusters 1, 2, 4, 6 and 8 (see Figure 7B) were analyzed for enrichment of MAPMAN functional terms (bins). Fold-enrichment was calculated based as: (genes in bin input set / total genes input set) / (genes in bin background set / total genes background set). Significance was tested for by Fisher's exact test and P-values were corrected by the Benjamini-Hochberg method. Signifi…
	Cluster ID	MAPMAN bin	Genes in set	Genes in total	Other genes in set	Other genes in total	fold-enrichment	corrected P-value
	1	20.2 stress.abiotic	3	452	20	33934	9.92	0.02
		20.2.1 stress.abiotic.heat	2	201	21	34185	14.88	0.016
		20.2.99 stress.abiotic.unspecified	1	58	22	34328	25.78	0.039
		35.2 not assigned.unknown	16	15556	7	18830	1.54	0.049
	2	26.21 misc.protease inhibitor/seed storage/lipid transfer protein (LTP) family protein	2	26	94	34360	27.55	0.044
		26.28 misc.GDSL-motif lipase	3	76	93	34310	14.14	0.044
		27.3.37 RNA.regulation of transcription.AS2,Lateral Organ Boundaries Gene Family	2	25	94	34361	28.65	0.049
	4	10.7 cell wall.modification	7	78	751	34308	4.07	0.04
		16 secondary metabolism	29	619	729	33767	2.13	0.003
		16.2 secondary metabolism.phenylpropanoids	14	161	744	34225	3.94	0.001
		21.3 redox.heme	3	7	755	34379	19.44	0.03
		26 misc	53	1380	705	33006	1.74	0.003
		26.7 misc.oxidases - copper, flavone etc	9	128	749	34258	3.19	0.041
		26.9 misc.glutathione S transferases	14	103	744	34283	6.17	< 0.001
		34.30 transport.H+ transporting pyrophosphatase	3	10	755	34376	13.61	0.04
	6	10 cell wall	7	501	120	33885	3.78	0.018
		10.7 cell wall.modification	4	78	123	34308	13.88	0.005
		15 metal handling	3	72	124	34314	11.28	0.018
		15.2 metal handling.binding, chelation and storage	3	51	124	34335	15.93	0.014
		26 misc	21	1380	106	33006	4.12	< 0.001
		26.9 misc.glutathione S transferases	6	103	121	34283	15.77	< 0.001
		26.12 misc.peroxidases	3	85	124	34301	9.56	0.044
	8	1 PS	64	179	777	34207	14.62	< 0.001
		1.1 PS.lightreaction	46	105	795	34281	17.91	< 0.001
		1.2 PS.photorespiration	7	29	834	34357	9.87	< 0.001
		1.3 PS.calvin cycle	11	41	830	34345	10.97	< 0.001
		5 fermentation	7	30	834	34356	9.54	< 0.001
		5.10 fermentation.aldehyde dehydrogenase	7	18	834	34368	15.9	< 0.001
		16 secondary metabolism	39	619	802	33767	2.58	< 0.001
		16.2 secondary metabolism.phenylpropanoids	14	161	827	34225	3.56	0.002
		26 misc	62	1380	779	33006	1.84	< 0.001
		26.28 misc.GDSL-motif lipase	9	76	832	34310	4.84	0.003
